# Supplementary material for: Sex-Biased Gene Expression during Head Development in a Sexually Dimorphic Stalk-Eyed Fly
Source: PLoS One. 2013 Mar 19;8(3):e59826. doi: 10.1371/journal.pone.0059826 (PMC3602378; doi:10.1371/journal.pone.0059826)
Supplement: Table S1 — Summary of sex-biased expression values by gene. Note: average normalized log2 intensity values, log2 ratios of male to female expression intensity, and type of sex-biased expression for eye discs and adult heads listed by gene name and chromosome location (X vs A) as inferred by CGH. Flybase ID (http://flybase.org/) refers to the gene identification number for the corresponding Drosophila melanogaster gene. (XLS) [file pone.0059826.s001.xls]

## Sheet: Sheet1
Row	CGGene	FBID	Gene name	Td_Chrm	Td_disc_log2(M/F)	Td_disc_Bias	AvgTd_disc_log2Int	Td_head_log2(M/F)	Td_head_Bias	AvgTd_head_log2Int
1	CG2488	FBgn0016054	(6-4)-photolyase	X	-0.0311981	N	9.2904	-0.0593636	N	7.1645
2	CG31196	FBgn0020238	14-3-3epsilon	A	-0.11125	N	14.7409	0.212545	N	12.8102
3	CG17870	FBgn0004907	14-3-3zeta	A	0.0564557	N	13.7135	0.141818	N	13.2471
4	CG8896	FBgn0004364	18 wheeler	A	-0.316971	N	9.35021	0.199	N	8.10786
5	CG8947	FBgn0028967	26-29kD-proteinase	A	0.202404	M	12.8418	0.362545	N	13.0449
6	CG33100	FBgn0053100	4EHP	A	0.0919855	N	9.62054	-0.157091	N	8.16382
7	CG3400	FBgn0027621	6-phosphofructo-2-kinase	A	0.019583	N	9.26434	0.147	N	8.89523
8	CG1168	FBgn0041707	7B2	A	0.114437	N	11.2137	0.144455	N	12.6027
9	CG13388	FBgn0027932	A kinase anchor protein 200	X	-0.51296	F	15.5976	-0.0735455	N	12.5844
10	CG6582	FBgn0027885	Aac11	X	0.263411	M	10.6946	0.0237273	N	9.45968
11	CG9749	FBgn0020510	Abelson Interacting Protein	A	-0.0852333	N	6.75713	-0.125545	N	5.25705
12	CG4032	FBgn0000017	Abl tyrosine kinase	A	-0.381945	N	9.66579	0.126455	N	9.00286
13	CG6875	FBgn0000140	abnormal spindle	U	-0.273876	N	7.95675	-0.0555455	N	3.4765
14	CG2210	FBgn0000150	abnormal wing discs	A	0.193911	N	14.1295	0.170364	N	14.4839
15	CG8887	FBgn0005386	absent, small, or homeotic discs 1	A	-0.733979	N	6.69049	-0.368273	N	5.84395
16	CG8561	FBgn0033920	Acid labile subunit	U	0.108829	N	8.52719	-0.0590909	N	6.88291
17	CG10067	FBgn0000044	Actin 57B	A	-0.0066066	N	13.5747	0.334	N	12.1853
18	CG4027	FBgn0000042	Actin 5C	A	-0.0871551	N	16.1526	0.263636	N	14.9599
19	CG18290	FBgn0000046	Actin 87E	A	-0.0572051	N	14.4195	0.190545	N	14.9983
20	CG9901	FBgn0011742	Actin-related protein 14D	A	0.274668	M	9.77256	0.182182	N	7.86564
21	CG7558	FBgn0011744	Actin-related protein 66B	A	0.119396	N	10.8179	-0.0390909	N	8.39245
22	CG6174	FBgn0011745	Actin-related protein 87C	A	0.207254	N	11.2498	0.205727	N	8.17186
23	CG9638	FBgn0037555	Ada2b	A	-0.0684417	N	10.077	0.0224545	N	7.48395
24	CG3989	FBgn0020513	ade5	A	0.145065	N	12.0234	0.499727	N	8.16541
25	CG18315	FBgn0000109	Adenine phosphoribosyltransferase	A	0.27419	M	9.43961	-0.215909	N	7.85014
26	CG12598	FBgn0026086	Adenosine deaminase acting on RNA	A	-0.283808	N	10.9344	-0.0169091	N	10.7633
27	CG11654	FBgn0014455	Adenosylhomocysteinase at 13	A	0.17338	M	13.0626	-0.0432727	N	11.733
28	CG3140	FBgn0022708	Adenylate kinase-2	A	0.312022	M	11.8584	-0.0362727	N	10.4794
29	CG6612	FBgn0042094	Adenylate kinase-3	A	0.0892432	N	9.01305	0.0383636	N	8.18673
30	CG15845	FBgn0000054	Adh transcription factor 1	A	0.154597	N	11.2158	0.0929091	N	8.08455
31	CG17484	FBgn0015587	Adherens junction protein p120	A	-0.176663	N	12.9306	-0.0619091	N	10.7007
32	CG11027	FBgn0013749	ADP ribosylation factor 102F	A	0.11905	N	12.3437	-0.0371818	N	10.2961
33	CG8385	FBgn0010348	ADP ribosylation factor 79F	A	0.0098045	N	13.4857	-0.0439091	N	11.8489
34	CG5683	FBgn0005694	Adult enhancer factor 1	A	-0.114582	N	8.86328	-0.0277273	N	7.00314
35			AGAP000177	A	0.0629452	N	4.65864	-0.740182	N	12.6246
36			AGAP000245	A	0.383463	M	9.31176	0.553727	M	7.55141
37			AGAP003616	X	-0.443658	F	7.39647	-0.192636	N	5.5995
38			AGAP005746	A	-0.0562551	N	3.41301	-0.0435455	N	3.76205
39			AGAP006626	A	-0.0616682	N	7.22991	-0.121182	N	6.72814
40			AGAP009177	X	0.350258	M	8.01643	0.0442727	N	6.85305
41	CG4006	FBgn0010379	Akt1	A	-0.253225	N	11.0525	0.044	N	8.63818
42	CG32423	FBgn0052423	alan shepard	A	-0.239898	N	11.3464	-0.194727	N	10.4791
43	CG32423dup	FBgn0052423dup	alan shepard_dup	A	-0.0903789	N	11.9903	0.254455	N	10.4752
44	CG3752	FBgn0012036	Aldehyde dehydrogenase	A	0.137609	N	11.0439	0.220364	N	8.508
45	CG6058	FBgn0000064	Aldolase	A	0.0869411	N	13.5636	0.334909	N	14.216
46	CG1070	FBgn0037471	Alhambra	A	-0.390919	N	9.91815	-0.302091	N	7.56377
47	CG8057	FBgn0033383	alicorn	A	-0.209196	N	4.55772	-0.0325455	N	4.79673
48	CG9556	FBgn0013746	alien	A	0.192547	N	11.0968	0.114182	N	9.38627
49	CG14919	FBgn0032336	Allatostatin C	X	-0.211638	N	7.57138	0.0799091	N	8.57677
50	CG32076	FBgn0052076	Alpha 3 glucosyltransferase	A	0.0853776	N	7.5906	-0.0590909	N	4.64136
51	CG4376	FBgn0000667	alpha actinin	A	0.0749154	N	10.1662	0.0786364	N	8.50905
52	CG17947	FBgn0010215	alpha Catenin	A	-0.333791	N	11.5808	-0.0510909	N	10.7769
53	CG18802	FBgn0011740	alpha Mannosidase II	A	-0.0836204	N	8.56769	0.0729091	N	7.06264
54	CG1977	FBgn0003470	alpha Spectrin	A	-0.687119	F	9.55306	0.278545	N	9.20555
55	CG4260	FBgn0015567	alpha-Adaptin	X	-0.279522	N	8.13167	-0.300636	N	7.24977
56	CG1131	FBgn0015569	alpha-Esterase-10	A	0.19012	N	3.80054	0.489727	M	6.6105
57	CG4606	FBgn0026616	alpha-Man-IIb	A	0.0517152	N	8.325	-0.165545	N	7.57441
58	CG1913	FBgn0003884	alpha-Tubulin at 84B	A	0.020181	N	16.3581	0.379909	N	15.1927
59	CG2512	FBgn0003885	alpha-Tubulin at 84D	A	-0.201143	N	15.1734	0.0553636	N	13.6234
60	CG1906	FBgn0086361	alphabet	U	-0.00284105	N	12.6512	-0.059	N	10.321
61	CG7643	FBgn0000063	altered disjunction	A	0.184332	M	8.29016	0.175545	N	5.15786
62	CG4241	FBgn0067783	alternative testis transcripts open reading frame A	A	0.306195	N	6.56353	-0.00327273	N	7.23164
63	CG18212	FBgn0038535	aluminum tubes	A	-0.307452	N	10.965	0.137455	N	8.69518
64	CG1101	FBgn0010774	Aly	A	-0.119635	N	12.995	0.075	N	10.6542
65	CG3017	FBgn0020764	Aminolevulinate synthase	A	0.110403	N	11.1657	-0.100909	N	10.72
66	CG6291	FBgn0026150	Aminopeptidase P	A	-0.0240289	N	8.17104	-0.182182	N	6.86909
67	CG8604	FBgn0027356	Amphiphysin	A	-0.0555724	N	10.3047	-0.0503636	N	9.64036
68	CG8084	FBgn0011746	anachronism	A	0.267674	N	7.45859	0.202182	N	4.83827
69	CG13162	FBgn0033718	anastral spindle 3	X	-0.224252	F	8.43939	-0.0225455	N	6.11991
70	CG10593	FBgn0016122	Angiotensin-converting enzyme-related	X	0.0988143	N	9.46453	0.052	N	8.76873
71	CG34416	FBgn0085445	Ank2	A	-1.23612	F	11.6486	-0.148182	N	12.4051
72	CG1651	FBgn0011747	Ankyrin	A	-0.462802	N	13.6206	0.0667273	N	12.1345
73	CG9968	FBgn0030749	Annexin B11	A	0.327459	N	8.86416	0.278818	N	6.8645
74	CG5730	FBgn0000083	Annexin IX	A	0.25606	M	12.3052	0.265455	N	11.6528
75	CG1433	FBgn0019637	Another transcription unit	A	-0.062414	N	11.1009	0.271364	N	8.74523
76	CG1386	FBgn0026268	antdh	A	0.197409	N	8.32782	-0.265273	N	9.31191
77	CG3166	FBgn0000097	anterior open	X	0.00100045	N	10.4141	0.0327273	N	8.55573
78	CG2855	FBgn0031458	anterior pharynx defective 1	A	0.235604	N	11.3313	0.513091	M	10.0797
79	CG2503	FBgn0010750	antimeros	A	-0.0767003	N	12.816	0.305727	N	11.4466
80	CG12276	FBgn0029512	Aos1	A	0.155324	N	10.2199	0.058	N	5.91127
81	CG5864	FBgn0039132	AP-1sigma	A	0.45061	M	7.78999	0.0737273	N	5.71459
82	CG6056	FBgn0043012	AP-2sigma	A	0.144822	N	9.26581	0.0836364	N	7.23582
83	CG9388	FBgn0024833	AP-47	A	0.260181	N	8.40149	0.0926364	N	6.09368
84	CG7057	FBgn0024832	AP-50	A	0.400106	M	9.13618	0.0848182	N	8.55595
85	CG1451	FBgn0015589	APC-like	A	-0.542047	F	8.99057	0.153818	N	8.30764
86	CG40410	FBgn0086378	Apoptosis-linked gene-2	A	0.441264	N	9.42275	0.416182	M	9.09655
87	CG6391	FBgn0036111	Aps	A	-0.0201787	N	11.3972	0.0738182	N	9.91755
88	CG8376	FBgn0000099	apterous	A	-0.169246	N	9.30953	-0.186727	N	8.01964
89	CG5972	FBgn0031781	Arc-p20	X	0.119494	N	11.4725	-0.0163636	N	9.04818
90	CG10954	FBgn0032859	Arc-p34	X	-0.0192021	N	10.8443	-0.220091	N	7.75741
91	CG12505	FBgn0033926	Arc1	A	0.147885	N	14.3025	0.100273	N	14.4816
92	CG4703	FBgn0038742	Arc42	A	0.216173	M	12.2064	-0.101	N	8.31295
93	CG11989	FBgn0036064	Ard1	A	0.318626	M	12.0311	0.265636	M	10.2894
94	CG32031	FBgn0000116	Arginine kinase	A	-0.283506	F	13.926	0.355545	N	14.6162
95	CG6554	FBgn0037834	Arginine methyltransferase 1	A	0.188121	N	12.5623	0.0209091	N	8.55382
96	CG9020	FBgn0027093	Arginyl-tRNA synthetase	A	0.404129	M	7.86289	0.0567273	N	5.40955
97	CG7439	FBgn0087035	Argonaute 2	A	-0.0692927	N	8.20528	0.143	N	6.95777
98	CG6671	FBgn0026611	Argonaute-1	A	-0.268804	N	9.35671	0.192364	N	9.50364
99	CG4531	FBgn0004569	argos	A	-0.245833	N	8.57887	-0.114364	N	6.21191
100	CG5659	FBgn0017418	ariadne	A	0.0203045	N	9.6264	-0.0140909	N	9.72486
101	CG5709	FBgn0025186	ariadne 2	A	-0.0544877	N	10.4166	0.0487273	N	9.41664
102	CG11579	FBgn0000117	armadillo	A	0.0394044	N	12.2723	0.220182	N	9.91118
103	CG11513	FBgn0041164	armitage	A	-0.112504	N	7.73915	0.255909	N	5.62041
104	CG4276	FBgn0029095	arouser	A	0.0587352	N	10.2898	0.477091	M	9.34427
105	CG7013	FBgn0027095	ARP-like	U	0.270075	N	4.04056	-0.0235455	N	3.50186
106	CG12235	FBgn0031050	Arp11	A	0.218233	M	10.7675	0.357364	M	9.14123
107	CG5962	FBgn0000121	Arrestin 2	A	0.566595	M	10.6306	0.348636	N	16.2641
108	CG11533	FBgn0039908	Asator	A	-0.4817	N	8.3141	-0.596818	N	7.55459
109	CG33486	FBgn0041607	asparagine synthetase	A	0.301076	N	7.91419	0.214364	N	8.16927
110	CG10687	FBgn0086443	Asparaginyl-tRNA synthetase	X	-0.0035847	N	12.0351	0.0969091	N	10.3275
111	CG3821	FBgn0002069	Aspartyl-tRNA synthetase	A	0.0520237	N	11.8274	0.115818	N	10.5326
112	CG3705	FBgn0023129	astray	A	0.405504	M	7.51411	-0.0909091	N	9.66918
113	CG5166	FBgn0041188	Ataxin-2	A	-0.54822	F	10.3494	-0.00636364	N	7.18882
114	CG3136	FBgn0033010	Atf6	A	0.134085	N	8.82289	0.253273	N	7.747
115	CG7508	FBgn0010433	atonal	A	-0.00091835	N	10.9891	-0.12	N	4.02191
116	CG11154	FBgn0010217	ATP synthase-beta	A	0.0208006	N	14.8415	0.296455	N	15.5272
117	CG7610	FBgn0020235	ATP synthase-gamma chain	A	0.253347	M	12.043	0.0353636	N	12.7235
118	CG8189	FBgn0019644	ATP synthase, subunit b	A	0.0662522	N	13.4737	0.00245455	N	13.65
119	CG6030	FBgn0016120	ATP synthase, subunit d	A	0.222266	N	12.5915	-0.115909	N	12.3502
120	CG1966	FBgn0027620	ATP-dependent chromatin assembly factor large subunit	A	-0.69614	N	10.7829	-0.302455	N	7.7675
121	CG4412	FBgn0016119	ATPase coupling factor 6	A	0.290017	M	10.753	-0.0782727	N	10.8402
122	CG4740	FBgn0041579	Attacin-C	A	1.06672	M	8.53274	1.44336	N	9.79805
123	CG6137	FBgn0000146	aubergine	X	-0.421733	N	11.5027	0.123727	N	8.63241
124	CG3068	FBgn0000147	aurora	A	0.109277	N	9.6911	-0.0140909	N	4.37232
125	CG6877	FBgn0036813	Aut1	A	-0.0987685	N	11.5098	-0.0404545	N	9.81577
126	CG7986	FBgn0035850	Autophagy-specific gene 18	A	0.213194	M	7.74882	-0.00845455	N	6.26577
127	CG1241	FBgn0044452	Autophagy-specific gene 2	A	-0.153456	N	10.1483	-0.196	N	9.41082
128	CG1643	FBgn0029943	Autophagy-specific gene 5	A	0.227145	M	11.2643	0.0905455	N	8.31991
129	CG32672	FBgn0052672	Autophagy-specific gene 8a	A	0.277173	N	11.852	0.117091	N	10.9535
130	CG3615	FBgn0034110	Autophagy-specific gene 9	A	-0.200061	N	10.3474	0.377	M	9.9925
131	CG10851	FBgn0004587	B52	A	-0.200432	N	13.4738	0.138182	N	10.7421
132	CG8224	FBgn0011300	baboon	A	0.146532	N	7.45122	-0.0456364	N	6.37755
133	CG3971	FBgn0036650	Baldspot	A	0.115654	N	10.0279	0.416636	M	11.0018
134	CG6386	FBgn0027889	ballchen	A	0.0742912	N	10.0175	-0.0175455	N	5.82459
135	CG7088	FBgn0001090	bangles and beads	A	-0.442197	N	13.6355	0.186273	N	11.431
136	CG12878	FBgn0045862	barentsz	A	-0.276346	F	8.15027	-0.193364	N	6.83159
137	CG5529	FBgn0011758	BarH1	A	0.0251116	N	8.65343	-0.397818	N	6.48664
138	CG5488	FBgn0004854	BarH2	A	-0.0949792	N	10.065	-0.331455	N	8.79336
139	CG31605	FBgn0011219	Basigin	X	-0.0506794	N	11.0931	-0.148636	N	9.97141
140	CG5680	FBgn0000229	basket	X	0.284867	N	11.4895	0.186	N	8.96609
141	CG4867	FBgn0040239	bc10	A	0.553645	M	7.89637	-0.120364	N	7.69927
142		FBgn0013432	bcn92	U	0.309291	M	9.15414	-0.0564545	N	7.89568
143	CG14064	FBgn0039584	beat-VI	A	-0.203557	N	8.87063	0.159727	N	8.98477
144	CG3612	FBgn0011211	bellwether	A	-0.0447848	N	14.492	0.349364	N	15.1999
145	CG18319	FBgn0000173	bendless	A	0.095716	N	7.84919	-0.0462727	N	7.9105
146	CG32019	FBgn0005666	bent	A	-0.746345	N	7.72247	-0.628727	F	8.64973
147	CG6264	FBgn0040238	Bestrophin 1	A	-0.0982491	N	7.58872	0.177818	N	7.41327
148	CG12532	FBgn0010380	Beta Adaptin	A	-0.214861	N	12.4888	-0.0659091	N	10.8482
149	CG7727	FBgn0000108	beta amyloid protein precursor-like	A	-0.457268	N	10.8271	-0.424364	N	9.66391
150	CG5870	FBgn0003471	beta Spectrin	A	-0.847999	F	13.7702	-0.0695455	N	12.3003
151	CG3469	FBgn0015000	beta subunit of type I geranylgeranyl transferase	X	0.180618	N	10.0356	-0.0931818	N	8.59186
152	CG18627	FBgn0028970	beta subunit of type II geranylgeranyl transferase	X	0.255603	N	9.32059	0.200091	N	9.15441
153	CG6223	FBgn0008635	beta-coatomer protein	U	0.267356	M	9.78813	0.469455	N	7.79936
154	CG9277	FBgn0003887	beta-Tubulin at 56D	A	0.324362	M	9.71534	0.325727	N	10.6901
155	CG3401	FBgn0003888	beta-Tubulin at 60D	A	0.0850549	N	13.449	0.0909091	N	8.25145
156	CG9359	FBgn0003889	beta-Tubulin at 85D	A	0.262799	M	4.43166	-0.471909	N	4.96368
157	CG6699	FBgn0025724	beta'-coatomer protein	X	0.22349	N	7.75623	0.159364	N	6.25059
158	CG8536	FBgn0027538	beta4GalNAcTA	A	0.211039	N	9.74545	0.380182	M	9.47736
159	CG14517	FBgn0039625	beta4GalNAcTB	A	0.307566	M	8.31245	0.0211818	N	7.24914
160	CG3644	FBgn0000181	bicaudal	A	0.0855803	N	12.6374	-0.0684545	N	10.2077
161	CG10302	FBgn0032679	bicoid stability factor	X	-0.0515996	N	6.47672	0.375727	M	5.76305
162	CG8276	FBgn0033073	bicoid-interacting protein 3	A	-0.430709	N	8.66393	-0.041	N	8.00177
163	CG3578	FBgn0000179	bifid	U	-0.357439	F	9.60934	0.223364	N	7.68977
164	CG1822	FBgn0014133	bifocal	A	-0.292302	N	10.6188	0.271182	N	8.9115
165	CG42230	FBgn0087007	big bang	A	-0.188281	N	9.71092	0.009	N	8.66768
166	CG4722	FBgn0000180	big brain	X	-0.506822	F	8.55106	0.273364	N	6.46914
167	CG7959	FBgn0013753	Big brother	A	0.206869	N	9.70546	-0.0874545	N	7.05536
168	CG7574	FBgn0026263	bip1	A	-0.13324	N	10.9633	0.0538182	N	6.72282
169	CG2009	FBgn0026262	bip2	A	-0.120936	N	7.89314	-0.145545	N	6.2025
170	CG33555	FBgn0053555	bitesize	A	-0.710034	F	8.65488	-0.153545	N	7.92341
171	CG10480	FBgn0002638	Bj1 protein	A	-0.253136	N	11.4975	-0.306727	N	7.34509
172	CG5268	FBgn0038387	black pearl	A	0.154473	N	8.61074	-0.286182	N	6.59318
173	CG14025	FBgn0000228	Blastoderm-specific gene 25D	X	-0.290842	N	7.43798	-0.274727	N	6.48445
174	CG1363	FBgn0004133	blown fuse	U	-0.081606	N	11.1743	0.179818	N	8.13109
175	CG6451	FBgn0041161	bluestreak	A	-0.154675	N	9.73433	-0.140636	N	7.47332
176	CG6378	FBgn0026562	BM-40-SPARC	A	0.108223	N	11.8548	0.266364	N	13.2534
177	CG30498	FBgn0004132	boca	A	0.121081	N	11.8771	-0.187909	N	8.46877
178	CG9424	FBgn0037719	bocksbeutel	A	-0.071051	N	8.36149	-0.0608182	N	6.28168
179	CG5206	FBgn0023097	bonus	A	-0.143622	N	10.8474	0.0701818	N	8.00664
180	CG4760	FBgn0011206	boule	A	-0.228128	N	8.99633	-0.143545	N	9.95686
181	CG5942	FBgn0000212	brahma	A	-1.26434	F	11.621	-0.109727	N	8.05941
182	CG3274	FBgn0042085	Brahma associated protein 170kD	A	-0.26037	N	10.3209	0.0286364	N	7.50132
183	CG6546	FBgn0025716	Brahma associated protein 55kD	A	0.0332889	N	11.8134	-0.0631818	N	8.42286
184	CG4303	FBgn0025463	Brahma associated protein 60kD	A	0.108156	N	11.8761	0.171182	N	10.0209
185	CG10719	FBgn0010300	brain tumor	X	-0.63818	F	12.4839	0.237091	N	8.71209
186	CG10542	FBgn0086694	Bre1	A	-0.474506	N	10.5056	-0.116364	N	7.24836
187	CG31256	FBgn0038499	Brf	A	-0.0191982	N	8.96964	-0.0254545	N	7.74864
188	CG9653	FBgn0024250	brinker	A	-0.183152	N	10.3235	-0.131091	N	7.253
189	CG11491	FBgn0000210	broad	A	-0.59096	N	12.3271	0.0503636	N	6.42709
190	CG10021	FBgn0004893	brother of odd with entrails limited	X	-0.10203	N	8.8511	0.381273	N	6.97264
191	CG15110	FBgn0027535	brother of tout-velu	A	0.149556	N	7.91136	0.201909	N	6.1605
192	CG6303	FBgn0037808	Bruce	A	-0.388117	F	9.01146	0.169818	N	7.23118
193	CG31132	FBgn0011785	BRWD3	A	-0.325833	N	7.2019	0.0218182	N	5.95545
194	CG11494	FBgn0012049	BTB-protein-VII	A	-0.209488	N	9.84782	-0.110636	N	8.56995
195	CG7838	FBgn0025458	Bub1-related kinase	A	-0.275761	N	7.13753	-0.0703636	N	4.07218
196	CG7581	FBgn0025457	Bub3	A	0.181051	N	9.99098	-0.116727	N	6.41373
197	CG8238	FBgn0040491	Buffy	A	0.238296	N	6.89156	0.0358182	N	7.36755
198	CG5461	FBgn0010460	bunched	U	-0.816385	F	10.6795	-0.322455	N	10.7143
199	CG1430	FBgn0010292	by S6	A	0.233015	M	10.6649	-0.158	N	9.33009
200	CG7583	FBgn0020496	C-terminal Binding Protein	A	-0.247455	N	12.9978	-0.116455	N	10.7301
201	CG17309	FBgn0086903	C-terminal Src kinase	A	-0.128956	N	8.63825	-0.0645455	N	7.28418
202	CG3606	FBgn0011571	cabeza	A	-0.446572	F	6.62017	-0.120273	N	4.97623
203	CG5809	FBgn0025678	CaBP1	X	0.374191	M	10.2426	0.473091	N	8.18709
204	CG4427	FBgn0043364	cabut	X	0.361431	N	8.15169	-0.257273	N	8.27882
205	CG1676	FBgn0031114	cactin	A	-0.30174	N	9.32087	-0.491909	N	7.47414
206	CG3389	FBgn0038247	Cad88C	A	-0.184987	N	6.25972	-0.131182	N	4.02859
207	CG10244	FBgn0022800	Cad96Ca	A	-0.108192	N	7.23062	-0.103091	N	6.74545
208	CG31009	FBgn0039709	Cad99C	A	-0.206492	N	8.72595	0.154273	N	7.99059
209	CG7100	FBgn0015609	Cadherin-N	X	-0.845268	F	9.25195	-0.349364	N	7.44686
210	CG12892	FBgn0033526	Caf1-105	A	-0.0979784	N	9.28421	-0.153818	N	6.05318
211	CG12109	FBgn0030054	Caf1-180	A	-0.427682	N	8.4905	-0.0428182	N	5.23977
212	CG6702	FBgn0004580	Calbindin 53E	A	-0.406535	N	7.91631	-0.257455	N	8.09573
213	CG9819	FBgn0030758	Calcineurin A at 14F	A	-0.167802	N	11.4297	-0.000545455	N	10.7284
214	CG1495	FBgn0016126	Calcium/calmodulin-dependent protein kinase I	A	0.100295	N	8.78033	-0.0164545	N	7.5335
215	CG8472	FBgn0000253	Calmodulin	A	-0.195517	N	13.8044	-0.016	N	14.5257
216	CG12737	FBgn0025864	Calmodulin-binding protein related to a Rab3 GDP/GTP exchange protein	A	0.0135112	N	7.96855	-0.017	N	7.04314
217	CG11958	FBgn0015622	Calnexin 99A	A	0.0907667	N	11.8681	0.306364	N	9.33718
218	CG9429	FBgn0005585	Calreticulin	U	-0.320375	N	15.5217	0.0760909	N	13.6298
219	CG11059	FBgn0039928	calsyntenin-1	A	0.0055787	N	9.74172	-0.272909	N	8.306
220	CG4379	FBgn0000273	cAMP-dependent protein kinase 1	U	-0.459332	N	10.4102	0.134727	N	10.9071
221	CG6117	FBgn0000489	cAMP-dependent protein kinase 3	U	-0.0191604	N	3.19779	0.135273	N	4.74564
222	CG3263	FBgn0000275	cAMP-dependent protein kinase R1	U	-0.163972	N	9.95064	-0.0641818	N	8.87064
223	CG2534	FBgn0000340	canoe	A	-0.486718	F	9.853	-0.00127273	N	10.4647
224	CG18408	FBgn0033504	CAP	A	-0.0690183	N	7.7109	-0.338091	N	5.30632
225	CG1911	FBgn0039680	CAP-D2 condensin subunit	A	-0.206142	N	10.3639	-0.0298182	N	6.33027
226	CG17894	FBgn0000338	cap-n-collar	A	-0.391934	N	8.82555	0.239636	N	7.47027
227	CG10540	FBgn0034577	capping protein alpha	A	0.401632	M	10.3411	0.097	N	7.65541
228	CG17158	FBgn0011570	capping protein beta	X	0.0624815	N	9.5877	0.0696364	N	8.201
229	CG3730	FBgn0015925	capsuleen	A	0.00592105	N	9.29346	-0.197818	N	5.77309
230	CG33979	FBgn0028388	capulet	A	0.175229	M	11.266	0.42	N	8.303
231	CG7820	FBgn0027844	Carbonic anhydrase 1	X	0.0746415	N	9.98536	0.0554545	N	12.1136
232	CG6906	FBgn0027843	Carbonic anhydrase 2	A	0.142198	N	10.3174	0.0707273	N	8.87209
233	CG12230	FBgn0000257	carnation	A	0.251103	M	9.86849	-0.00890909	N	7.64527
234	CG13281	FBgn0022213	CAS/CSE1 segregation protein	X	0.225792	M	8.38899	-0.0725455	N	5.21855
235	CG2028	FBgn0015024	Casein kinase Ialpha	A	-0.0164773	N	12.1682	-0.225818	N	10.0566
236	CG15224	FBgn0000259	Casein kinase II beta subunit	A	0.126041	N	11.2397	0.0274545	N	8.32191
237	CG8400	FBgn0034068	caspar	A	0.0721	N	9.43149	0.196636	N	7.42923
238	CG6871	FBgn0000261	Catalase	A	0.154094	N	12.9606	0.522364	N	12.7985
239	CG1548	FBgn0029093	cathD	A	0.181535	M	13.5695	0.096	N	14.0862
240	CG2341	FBgn0004780	Ccp84Ad	A	0.0337708	N	9.80391	0.682182	N	8.72573
241	CG8977	FBgn0015019	Cctgamma	A	0.534661	M	9.64614	0.182545	N	6.99364
242	CG6759	FBgn0025781	cdc16	A	0.264281	M	6.74787	0.0891818	N	5.00223
243	CG5363	FBgn0004106	cdc2	U	-0.135958	N	10.5108	0.827909	M	5.58786
244	CG5363dup	FBgn0004106dup	cdc2_dup	X	-0.323961	F	8.29801	-0.174	N	5.57455
245	CG1362	FBgn0013435	cdc2-related-kinase	A	0.293215	M	7.14178	0.0311818	N	5.3025
246	CG12019	FBgn0011573	Cdc37	A	-0.157146	N	10.9866	-0.284	N	7.88191
247	CG12530	FBgn0010341	Cdc42	A	0.237821	N	11.5312	-0.0272727	N	9.56027
248	CG3658	FBgn0026143	CDC45L	A	0.358281	N	8.86298	-0.112273	N	6.73295
249	CG5971	FBgn0035918	Cdc6	A	-0.0191131	N	7.4249	-0.217818	N	5.16818
250	CG10538	FBgn0032821	CdGAPr	X	-0.627498	F	8.34737	-0.307091	N	6.79582
251	CG5387	FBgn0027491	Cdk5 activator-like protein	X	-0.0844004	N	10.2242	-0.168	N	9.07055
252	CG7962	FBgn0010350	CDP diglyceride synthetase	U	0.26627	N	5.27387	0.272273	N	5.99505
253	CG11804	FBgn0029092	ced-6	A	0.236667	N	9.81802	0.370909	N	8.32291
254	CG31258	FBgn0086697	Cenp-C	A	-0.47569	N	7.61632	-0.0764545	N	4.7475
255	CG6742	FBgn0039056	centaurin beta 1A	A	0.00103737	N	8.99346	0.118182	N	8.55736
256	CG31811	FBgn0028509	centaurin gamma 1A	X	-0.706275	F	7.77309	0.0861818	N	6.50409
257	CG6027	FBgn0004876	center divider	A	-0.137694	N	8.7586	-0.0383636	N	8.98427
258	CG6384	FBgn0000283	Centrosomal protein 190kD	A	-0.466063	N	9.81864	-0.370545	N	8.373
259	CG4840	FBgn0086757	centrosomin's beautiful sister	A	0.115006	N	5.7234	0.0610909	N	5.43464
260	CG10038	FBgn0038013	CG10038	A	0.160615	M	9.17612	0.267636	N	5.60755
261	CG10051	FBgn0034437	CG10051	U	0.394648	M	2.52576	0.00845455	N	4.01141
262	CG10068	FBgn0037473	CG10068	A	0.269176	N	8.04605	0.114455	N	6.01077
263	CG10075	FBgn0035722	CG10075	A	0.222243	N	8.82058	-0.182636	N	8.61095
264	CG10082	FBgn0034644	CG10082	A	-0.210051	N	10.6169	-0.680727	F	10.2328
265	CG10098	FBgn0037472	CG10098	A	0.294748	M	9.81437	0.0331818	N	7.57705
266	CG10103	FBgn0035715	CG10103	A	0.254684	N	8.44476	0.241818	N	7.55382
267	CG10107	FBgn0035713	CG10107	A	-0.239409	N	10.7266	0.0123636	N	9.06764
268	CG10158	FBgn0031871	CG10158	X	0.141592	M	6.39297	0.00209091	N	4.86341
269	CG1017	FBgn0035294	CG1017	A	-0.100038	N	10.8259	-0.305818	F	8.44527
270	CG10171	FBgn0036353	CG10171	A	0.583672	M	8.26544	0.425909	M	6.4465
271	CG10184	FBgn0039094	CG10184	A	0.215167	N	9.23935	0.193545	N	10.1096
272	CG10186	FBgn0032797	CG10186	X	-0.252052	N	8.89029	0.083	N	9.93559
273	CG10189	FBgn0032793	CG10189	A	0.169383	N	7.58993	-0.0174545	N	6.28555
274	CG10191	FBgn0036354	CG10191	A	0.143886	N	9.16216	-0.0178182	N	5.21627
275	CG10209	FBgn0033971	CG10209	A	-0.119933	N	7.3141	-0.0237273	N	5.92905
276	CG1021	FBgn0037443	CG1021	A	0.0074179	N	9.25988	0.130909	N	8.54909
277	CG10221	FBgn0028475	CG10221	A	-0.13469	N	9.32022	0.0325455	N	8.03182
278	CG10225	FBgn0039110	CG10225	A	0.158067	M	11.4702	-0.0942727	N	8.8605
279	CG10253	FBgn0033983	CG10253	A	0.110107	N	6.35915	-0.118364	N	6.48409
280	CG10260	FBgn0040335	CG10260	A	-0.164831	N	8.58398	0.155182	N	8.22959
281	CG10267	FBgn0037446	CG10267	A	0.00765945	N	8.98855	0.0137273	N	5.88523
282	CG10268	FBgn0032811	CG10268	X	-0.0269729	N	10.066	-0.0938182	N	8.14327
283	CG10283	FBgn0032681	CG10283	X	-0.201731	N	8.04601	-0.117455	N	8.39827
284	CG10320	FBgn0034645	CG10320	A	0.0843763	N	11.6104	-0.0958182	N	11.6026
285	CG10321	FBgn0034643	CG10321	A	-0.328091	N	9.49463	-0.258545	N	7.486
286	CG10326	FBgn0038453	CG10326	A	0.229796	N	9.91415	-0.157364	N	7.7645
287	CG10333	FBgn0032690	CG10333	X	-0.39834	F	9.89239	-0.509455	N	7.35091
288	CG10338	FBgn0032700	CG10338	U	-0.28297	N	6.75336	0.251818	N	6.34364
289	CG10341	FBgn0032701	CG10341	X	0.0582717	N	8.73394	-0.627455	N	6.68718
290	CG10343	FBgn0032703	CG10343	X	-0.0859114	N	10.0494	0.0205455	N	7.81618
291	CG10359	FBgn0035452	CG10359	A	0.181203	M	10.7077	-0.972	F	9.22473
292	CG10361	FBgn0036208	CG10361	A	0.126204	N	11.8963	0.157909	N	9.9085
293	CG10366	FBgn0032814	CG10366	X	-0.340451	N	7.30088	0.00790909	N	6.28595
294	CG10399	FBgn0031877	CG10399	X	0.194744	N	8.4964	-0.242	N	7.79909
295	CG1041	FBgn0037440	CG1041	X	0.00500605	N	9.64141	-0.490091	F	9.62577
296	CG10413	FBgn0032689	CG10413	X	0.0618093	N	7.77348	0.298091	N	7.00123
297	CG10417	FBgn0033021	CG10417	A	-0.189049	N	9.90315	-0.101364	N	6.67223
298	CG10419	FBgn0036850	CG10419	A	0.239011	N	11.1424	-0.093	N	7.85068
299	CG10425	FBgn0039304	CG10425	A	0.182556	N	8.92811	0.362091	M	8.50459
300	CG10435	FBgn0037539	CG10435	A	0.149097	N	6.63697	-0.116727	N	5.90536
301	CG10440	FBgn0034636	CG10440	A	0.194413	N	7.02232	0.217182	N	5.45977
302	CG10447	FBgn0032816	CG10447	X	-0.900408	F	7.0235	-0.178273	N	6.51086
303	CG10463	FBgn0032819	CG10463	X	-0.0559495	N	9.6648	-0.295091	N	7.90291
304	CG10465	FBgn0033017	CG10465	A	0.302648	M	8.40042	0.296727	N	7.29727
305	CG10466	FBgn0032822	CG10466	A	0.343746	N	7.99155	-0.262	N	6.11782
306	CG10492	FBgn0032748	CG10492	X	-0.457579	F	7.62212	-0.00545455	N	6.94773
307	CG10508	FBgn0037060	CG10508	U	0.0356433	N	7.84864	-0.0838182	N	6.63509
308	CG10516	FBgn0036549	CG10516	A	0.335404	M	7.79839	0.0621818	N	7.50391
309	CG10527	FBgn0034583	CG10527	A	0.219231	N	12.1001	0.243636	N	12.2082
310	CG10535	FBgn0037926	CG10535	A	0.0287029	N	8.14091	-0.114636	N	6.79141
311	CG10561	FBgn0002036	CG10561	X	0.0553197	N	8.76776	0.0348182	N	8.03068
312	CG10566	FBgn0037050	CG10566	A	0.159775	N	8.43182	0.0377273	N	7.69195
313	CG10576	FBgn0035630	CG10576	A	0.00510605	N	11.4675	-0.241909	N	10.1477
314	CG10585	FBgn0037044	CG10585	A	0.0711447	N	8.83804	0.0557273	N	8.58932
315	CG10589	FBgn0037035	CG10589	X	-0.606261	F	6.7735	-0.160909	N	5.45164
316	CG10600	FBgn0032717	CG10600	X	-0.501686	F	9.05061	-0.160909	N	6.71691
317	CG10602	FBgn0032721	CG10602	X	0.226416	N	11.0205	0.246727	N	9.09391
318	CG10627	FBgn0036298	CG10627	A	0.30365	M	9.95127	0.0988182	N	9.23595
319	CG10628	FBgn0032818	CG10628	X	0.112936	N	7.85912	-0.160364	N	6.24573
320	CG10631	FBgn0032817	CG10631	X	-1.01767	F	10.7699	0.0349091	N	9.83736
321	CG10632	FBgn0036302	CG10632	A	0.0302022	N	9.94982	-0.0109091	N	8.59364
322	CG10646	FBgn0036292	CG10646	U	0.260936	M	10.9906	0.0340909	N	9.27041
323	CG10664	FBgn0032833	CG10664	X	0.160947	N	13.1091	-0.00136364	N	13.6068
324	CG10672	FBgn0035588	CG10672	A	0.398425	M	8.29693	0.0773636	N	8.96686
325	CG10674	FBgn0035592	CG10674	A	0.498865	M	8.92874	-0.186	N	8.62109
326	CG10688	FBgn0036300	CG10688	A	0.39218	M	9.37227	0.017	N	7.83777
327	CG10721	FBgn0032846	CG10721	X	-0.0754372	N	11.2159	-0.170909	N	8.593
328	CG10722	FBgn0032848	CG10722	A	0.281159	M	7.3247	0.0681818	N	4.75
329	CG10724	FBgn0036357	CG10724	A	0.493052	M	6.74138	-0.0279091	N	5.55123
330	CG10731	FBgn0034081	CG10731	U	0.270072	N	7.43914	-0.163364	N	7.44914
331	CG1074	FBgn0037250	CG1074	A	0.221127	N	5.40344	-0.201182	N	4.8315
332	CG10743	FBgn0036376	CG10743	A	-0.0946217	N	8.97472	-0.125727	N	8.44859
333	CG10777	FBgn0029979	CG10777	A	-0.141926	N	9.80071	-0.0259091	N	8.09305
334	CG10778	FBgn0029980	CG10778	A	0.210417	N	7.46622	0.272182	M	5.82455
335	CG1078	FBgn0037255	CG1078	A	-0.0785588	N	7.86084	-0.0793636	N	6.03041
336	CG10802	FBgn0029664	CG10802	A	0.284882	M	8.50363	0.0454545	N	6.93591
337	CG10803	FBgn0029666	CG10803	A	0.00050825	N	9.36299	0.051	N	7.13905
338	CG10809	FBgn0036052	CG10809	A	-0.126816	N	8.87416	-0.304	N	7.75364
339	CG10830	FBgn0038839	CG10830	A	0.0490374	N	6.51213	-0.121091	N	7.23291
340	CG10855	FBgn0035461	CG10855	A	0.260518	M	9.81607	-0.0121818	N	8.82582
341	CG10898	FBgn0037911	CG10898	A	0.312626	M	9.93879	-0.0773636	N	10.5273
342	CG10904	FBgn0034945	CG10904	A	0.0625201	N	9.21665	0.021	N	7.44832
343	CG10907	FBgn0036207	CG10907	A	-0.0296271	N	9.11845	-0.267091	N	7.20645
344	CG10907	FBgn0036207dup	CG10907_dup	U	-0.0634822	N	9.52568	-0.339182	N	6.6345
345	CG1091	FBgn0037470	CG1091	A	0.213853	M	9.33393	-0.230455	N	7.52495
346	CG10914	FBgn0034307	CG10914	A	0.400728	M	9.4966	-0.346182	N	7.80891
347	CG10932	FBgn0029969	CG10932	A	0.385345	M	8.99036	0.344091	M	9.09395
348	CG10933	FBgn0034264	CG10933	A	0.30723	M	8.0506	-0.202182	N	6.06909
349	CG10948	FBgn0036317	CG10948	A	-0.220359	N	9.48304	-0.220636	N	7.26595
350	CG10949	FBgn0032858	CG10949	X	0.00493817	N	8.28294	-0.137091	N	6.51055
351	CG10959	FBgn0030010	CG10959	U	-0.0090603	N	7.46414	-0.0469091	N	6.16818
352	CG10960	FBgn0036316	CG10960	A	0.0619547	N	9.53464	0.258909	N	10.0986
353	CG10962	FBgn0030073	CG10962	U	0.506667	M	6.53939	0.151909	N	5.48614
354	CG10971	FBgn0036309	CG10971	A	-0.334817	F	8.3544	-0.250273	N	6.97041
355	CG10973	FBgn0036306	CG10973	X	0.198194	N	10.4918	0.00972727	N	7.93195
356	CG10984	FBgn0036305	CG10984	A	0.0168242	N	10.0884	-0.273636	N	7.57518
357	CG10990	FBgn0030520	CG10990	A	0.103522	N	13.6216	0.137273	N	11.7234
358	CG10992	FBgn0030521	CG10992	A	0.328417	M	12.4549	0.227091	N	12.6453
359	CG11007	FBgn0034455	CG11007	X	0.396556	M	7.2971	-0.0379091	N	6.71095
360	CG11009	FBgn0036318	CG11009	A	0.190566	N	8.03459	0.334182	N	7.83791
361	CG11015	FBgn0031830	CG11015	X	0.160218	N	11.6066	-0.0848182	N	12.6796
362	CG11033	FBgn0037659	CG11033	A	-0.430432	N	8.00142	-0.0670909	N	7.38273
363	CG11063	FBgn0030530	CG11063	A	0.113557	N	10.2845	-0.226636	F	8.76941
364	CG11069	FBgn0039244	CG11069	A	0.399485	N	6.87725	0.345455	N	5.22927
365	CG11077	FBgn0039930	CG11077	A	0.510015	M	5.09168	-0.053	N	5.1345
366	CG11089	FBgn0039241	CG11089	A	0.270146	M	9.0204	0.128182	N	7.12309
367	CG1109	FBgn0046222	CG1109	A	-0.220425	N	7.43348	-0.171727	N	6.10514
368	CG11095	FBgn0030528	CG11095	U	0.166826	N	2.5716	-0.0896364	N	3.59282
369	CG11120	FBgn0039250	CG11120	A	-0.100742	N	8.71818	-0.0119091	N	3.53495
370	CG11122	FBgn0030266	CG11122	A	-0.80823	F	8.21158	0.022	N	6.12636
371	CG11146	FBgn0030397	CG11146	A	-0.860072	F	10.8763	-0.00972727	N	10.9288
372	CG11147	FBgn0031734	CG11147	A	-0.0425473	N	9.2219	-0.296818	N	10.5608
373	CG1115	FBgn0037299	CG1115	U	0.208694	N	6.93054	-0.0872727	N	5.37655
374	CG11159	FBgn0034539	CG11159	A	0.362735	M	9.49502	-0.748	N	7.34964
375	CG1116	FBgn0037297	CG1116	A	0.151904	N	10.1825	-0.00536364	N	9.29368
376	CG11164	FBgn0030507	CG11164	A	-0.0310179	N	9.96354	-0.283818	N	8.56509
377	CG11180	FBgn0034528	CG11180	A	-0.429544	F	8.13511	-0.546364	N	6.76973
378	CG11190	FBgn0030035	CG11190	A	0.0615318	N	11.3649	0.285727	N	8.96968
379	CG11198	FBgn0033246	CG11198	A	-0.314969	N	8.49475	0.252909	N	7.61264
380	CG1124	FBgn0037290	CG1124	A	0.155553	N	10.33	0.364273	M	11.2313
381	CG11241	FBgn0037186	CG11241	A	0.367976	M	7.43009	0.376182	N	7.624
382	CG11242	FBgn0034451	CG11242	A	0.170599	N	9.85342	-0.0472727	N	6.65873
383	CG11245	FBgn0030388	CG11245	A	-0.705835	N	7.46171	-0.777818	F	8.10273
384	CG11248	FBgn0037117	CG11248	A	-0.743048	N	7.94076	-0.408818	N	6.92359
385	CG11257	FBgn0034442	CG11257	A	0.0159132	N	7.08978	0.243364	N	6.2215
386	CG11260	FBgn0039912	CG11260	A	-0.809674	N	5.90879	-0.365545	N	5.74241
387	CG11266	FBgn0031883	CG11266	X	0.0326011	N	12.14	-0.123	N	11.1654
388	CG11267	FBgn0036334	CG11267	A	0.169133	N	11.6	-0.193273	N	9.85318
389	CG11275	FBgn0034706	CG11275	A	0.217542	N	9.3145	0.273909	N	8.21759
390	CG11294	FBgn0030058	CG11294	U	-0.314119	F	6.25546	-0.143545	N	5.11214
391	CG11306	FBgn0037108	CG11306	A	0.192117	N	10.5901	0.164909	N	8.96018
392	CG11309	FBgn0037070	CG11309	A	0.277607	M	9.00903	0.132545	N	7.83336
393	CG11318	FBgn0039818	CG11318	A	-0.772737	F	5.5544	0.0705455	N	6.09991
394	CG1134	FBgn0035483	CG1134	A	0.389077	M	7.07473	0.0489091	N	6.265
395	CG11360	FBgn0039920	CG11360	A	-0.359044	N	9.35017	-0.0651818	N	6.40886
396	CG11367	FBgn0037185	CG11367	A	-0.0526714	N	8.49558	0.186545	N	8.80709
397	CG11377	FBgn0031217	CG11377	X	-0.198523	F	9.16829	0.0321818	N	6.97364
398	CG11409	FBgn0024366	CG11409	A	-0.224295	N	6.43102	0.371545	M	7.05186
399	CG11419	FBgn0034231	CG11419	A	0.344227	M	9.32248	-0.0453636	N	6.77614
400	CG11473	FBgn0029779	CG11473	A	-0.523391	F	11.647	0.113636	N	11.6675
401	CG11486	FBgn0035397	CG11486	A	0.0791252	N	11.2369	0.0600909	N	8.7565
402	CG11489	FBgn0025702	CG11489	A	-0.329192	F	8.98666	-0.0669091	N	8.90482
403	CG11490	FBgn0031233	CG11490	X	-0.114884	N	8.53193	0.21	N	6.97891
404	CG11504	FBgn0039733	CG11504	A	-0.0201755	N	10.7733	0.0305455	N	8.18318
405	CG11505	FBgn0035424	CG11505	A	-0.641653	N	11.145	-0.165455	N	9.45718
406	CG11539	FBgn0039859	CG11539	A	0.261644	N	6.66237	0.0102727	N	5.87595
407	CG11577	FBgn0036847	CG11577	A	-0.252662	N	10.5747	-0.157636	N	7.00745
408	CG11583	FBgn0035524	CG11583	A	0.161335	N	8.75362	-0.051	N	5.99541
409	CG11592	FBgn0025686	CG11592	X	0.558192	N	8.53679	0.718727	N	4.90145
410	CG11596	FBgn0023522	CG11596	A	-0.0633943	N	10.537	-0.122818	N	7.40641
411	CG11652	FBgn0036194	CG11652	U	0.375903	N	8.55937	0.340455	N	6.80332
412	CG11674	FBgn0030551	CG11674	A	0.113205	N	10.6151	0.179545	N	10.6543
413	CG11679	FBgn0030678	CG11679	A	0.120269	N	9.74763	-0.134182	N	7.43882
414	CG11693	FBgn0037570	CG11693	A	0.219276	N	4.23739	0.341727	M	7.24341
415	CG11710	FBgn0031115	CG11710	A	0.0887706	N	9.82824	-0.0771818	N	7.23268
416	CG11739	FBgn0037239	CG11739	A	0.329999	M	10.9629	0.309	N	10.7935
417		FBgn0030292	CG11752	U	0.0786834	N	10.9508	-0.0478182	N	12.368
418	CG11771	FBgn0039252	CG11771	A	0.282522	M	9.48171	0.0687273	N	8.74955
419	CG11791	FBgn0039266	CG11791	A	-0.0227004	N	11.4613	-0.897	F	12.0406
420	CG11820	FBgn0039270	CG11820	A	0.200075	N	7.6654	-0.115818	N	5.92682
421	CG11836	FBgn0039272	CG11836	A	0.203503	N	10.232	-0.16	N	8.84818
422	CG11844	FBgn0046214	CG11844	A	-0.0244797	N	13.0848	-0.202455	N	11.2355
423	CG11848	FBgn0039282	CG11848	A	-0.630396	N	8.44653	0.0657273	N	8.11995
424	CG11857	FBgn0039303	CG11857	A	0.355769	M	8.89608	0.303455	N	8.24518
425	CG11859	FBgn0039306	CG11859	A	-0.0378472	N	8.66041	-0.404909	N	8.04436
426	CG11870	FBgn0037804	CG11870	A	-0.620759	F	8.24015	0.240455	N	8.28877
427	CG11874	FBgn0039634	CG11874	A	0.137275	N	8.74906	-0.0381818	N	7.18191
428	CG11876	FBgn0039635	CG11876	A	0.22634	N	10.9577	-0.008	N	11.9334
429	CG11880	FBgn0039637	CG11880	A	0.0543153	N	7.0462	0.114818	N	6.39141
430	CG11885	FBgn0031253	CG11885	A	0.256964	N	7.11534	-0.0758182	N	5.03227
431	CG11896	FBgn0038488	CG11896	A	0.015387	N	10.0664	0.115909	N	8.27232
432	CG11897	FBgn0039644	CG11897	U	-0.42049	N	13.2597	0.155364	N	11.745
433	CG11943	FBgn0031078	CG11943	A	-0.0405688	N	10.125	0.0102727	N	6.99186
434	CG11963	FBgn0037643	CG11963	A	0.171984	N	9.52918	0.188818	N	10.0245
435	CG11964	FBgn0037644	CG11964	A	0.278397	M	9.89917	-0.0125455	N	7.18055
436	CG11968	FBgn0037647	CG11968	A	0.298584	N	8.12283	-0.114455	N	6.36823
437	CG11971	FBgn0022347	CG11971	A	0.14465	N	8.24023	0.153182	N	5.46377
438	CG11975	FBgn0037648	CG11975	A	0.228138	M	9.46402	0.257545	M	9.41059
439	CG11980	FBgn0037652	CG11980	A	0.191317	N	11.3026	-0.240091	N	7.2275
440	CG11984	FBgn0037655	CG11984	A	-0.0238955	N	8.6038	0.102909	N	8.02473
441	CG11986	FBgn0037656	CG11986	A	0.260742	M	8.8556	-0.0865455	N	6.19773
442	CG11999	FBgn0037312	CG11999	A	0.276039	M	9.57656	-0.127636	N	9.01309
443	CG12004	FBgn0035236	CG12004	A	0.130681	N	9.21873	-0.0246364	N	8.96741
444	CG12006	FBgn0035464	CG12006	A	0.198498	N	8.96376	0.125636	N	5.99464
445	CG12007	FBgn0037293	CG12007	A	0.016101	N	9.25453	0.0836364	N	7.53355
446	CG12009	FBgn0035430	CG12009	A	-0.472401	N	5.83912	-0.0142727	N	3.58123
447	CG12016	FBgn0035436	CG12016	A	0.223463	N	10.475	-0.0904545	N	10.516
448	CG12018	FBgn0027903	CG12018	A	0.332628	M	8.03011	-0.072	N	5.26782
449	CG12025	FBgn0035285	CG12025	A	0.144856	N	9.99402	0.417909	M	9.42786
450	CG12034	FBgn0035421	CG12034	A	0.0573851	N	8.31694	0.285364	M	6.25995
451	CG12054	FBgn0039831	CG12054	A	-0.1091	N	6.80011	-0.234545	N	7.22491
452	CG12065	FBgn0030052	CG12065	A	-0.204468	N	8.46177	0.419545	N	7.57986
453	CG12079	FBgn0035404	CG12079	A	0.219443	M	11.4328	-0.195455	N	12.0891
454	CG12081	FBgn0030053	CG12081	X	-0.162861	N	10.7983	-0.144455	N	10.1168
455	CG12082	FBgn0035402	CG12082	A	0.180404	N	10.2794	0.134727	N	7.653
456	CG12091	FBgn0035228	CG12091	A	0.217684	N	10.1594	0.0636364	N	11.3045
457	CG12096	FBgn0030457	CG12096	A	0.296655	M	10.0131	-0.0168182	N	6.93786
458	CG12099	FBgn0035232	CG12099	A	0.0348348	N	10.0986	0.209182	N	8.85914
459	CG12104	FBgn0035238	CG12104	A	0.0278197	N	11.8718	0.0914545	N	10.0904
460	CG12121	FBgn0030109	CG12121	A	0.297949	N	9.4226	-0.158091	N	8.2975
461	CG12129	FBgn0033475	CG12129	A	0.242867	N	9.19371	-0.120182	N	6.922
462	CG12163	FBgn0037303	CG12163	A	0.0547977	N	14.3174	0.137818	N	14.1103
463	CG1218	FBgn0037377	CG1218	A	0.127768	N	11.3537	0.0505455	N	8.85573
464	CG12203	FBgn0031021	CG12203	A	0.132468	N	10.0776	-0.167727	N	9.87205
465	CG12207	FBgn0038220	CG12207	A	0.223695	M	7.56354	0.326545	N	7.73018
466	CG12213	FBgn0037968	CG12213	A	-0.18077	N	9.29532	-0.272182	N	7.28036
467	CG12236	FBgn0029822	CG12236	A	-0.0197565	N	9.16153	-0.163364	N	6.94623
468	CG12237	FBgn0031048	CG12237	A	0.33026	M	7.45565	0.144818	N	6.95877
469	CG12252	FBgn0035026	CG12252	A	-0.169017	N	10.2083	0.161182	N	8.26077
470	CG12253	FBgn0026148	CG12253	A	-0.167548	N	4.12676	0.128091	N	4.74377
471	CG12259	FBgn0039557	CG12259	A	-0.0662714	N	9.30506	-0.104364	N	6.75555
472	CG12262	FBgn0035811	CG12262	A	0.203356	M	12.0904	0.142	N	12.5662
473	CG12267	FBgn0038057	CG12267	A	0.0314329	N	8.16452	-0.0728182	N	6.09077
474	CG12268	FBgn0039131	CG12268	A	0.211698	N	2.01486	-0.173	N	4.8435
475	CG12269	FBgn0038665	CG12269	A	0.104957	N	9.02042	0.353909	M	10.3857
476	CG1227	FBgn0037491	CG1227	A	0.284015	N	5.84079	-0.154182	N	4.85827
477	CG12272	FBgn0036571	CG12272	A	0.0890206	N	7.33112	0.088	N	5.62609
478	CG12299	FBgn0032295	CG12299	X	0.167472	N	6.61162	0.0735455	N	5.4545
479	CG12301	FBgn0036514	CG12301	A	-0.351796	N	8.283	-0.141364	N	5.9675
480	CG12304	FBgn0036515	CG12304	A	0.365532	M	8.60285	-0.0741818	N	6.47182
481	CG12314	FBgn0032389	CG12314	A	-0.323839	F	12.0988	-0.203818	N	10.2176
482	CG12321	FBgn0038577	CG12321	A	0.253952	N	9.90447	0.154364	N	7.49664
483	CG12360	FBgn0038111	CG12360	A	0.253879	N	11.0124	0.0193636	N	10.497
484	CG12367	FBgn0033686	CG12367	A	0.352018	M	6.75176	0.0658182	N	4.40927
485	CG12384	FBgn0033624	CG12384	A	0.30561	N	10.2229	-0.0211818	N	10.0771
486	CG12391	FBgn0033581	CG12391	A	-0.0257259	N	10.5193	-0.103455	N	7.61518
487	CG1240	FBgn0035370	CG1240	A	0.0450842	N	13.4994	0.0611818	N	10.3732
488	CG12432	FBgn0030843	CG12432	A	-0.871447	F	10.595	-0.0711818	N	6.96968
489	CG1244	FBgn0035357	CG1244	A	-0.463042	N	10.6504	-0.104727	N	8.40027
490	CG12479	FBgn0040871	CG12479	A	0.193044	N	9.69772	0.0494545	N	9.31909
491	CG12488	FBgn0033772	CG12488	A	-0.173206	N	8.46276	-0.447636	N	6.71309
492	CG12499	FBgn0038968	CG12499	A	0.0309359	N	9.46907	-0.223455	N	7.28
493	CG12539	FBgn0030586	CG12539	U	-0.484468	N	6.3764	0.140455	N	5.81586
494	CG12541	FBgn0029930	CG12541	A	0.00223039	N	8.06984	-0.122909	N	7.88273
495	CG12567	FBgn0039958	CG12567	X	-0.290913	N	10.4189	-0.00745455	N	9.76755
496	CG12586	FBgn0037260	CG12586	A	-0.247961	N	7.50009	-0.311455	N	8.12727
497	CG12626	FBgn0040851	CG12626	A	-0.232773	N	9.20149	0.156818	N	7.85541
498	CG12643	FBgn0040942	CG12643	U	0.0189484	N	6.75753	-0.193818	N	7.03918
499	CG12701	FBgn0031071	CG12701	A	-0.595283	F	10.2531	-0.125909	N	5.12486
500	CG12723	FBgn0030459	CG12723	A	-0.0294475	N	2.56515	0.127636	N	4.08627
501	CG12734	FBgn0035411	CG12734	A	-0.580917	N	8.01492	-0.473909	N	5.80559
502	CG1275	FBgn0035321	CG1275	A	0.380333	N	9.35053	0.339818	M	10.9325
503	CG12765	FBgn0033813	CG12765	A	0.323097	M	7.9683	-0.0539091	N	7.13386
504	CG12772	FBgn0030055	CG12772	A	0.113481	N	7.06125	-0.0297273	N	6.35541
505	CG12773	FBgn0024365	CG12773	A	0.0973576	N	7.67185	0.159273	N	6.35973
506	CG12785	FBgn0038410	CG12785	A	-0.174654	N	6.49569	-0.0403636	N	4.87445
507	CG12788	FBgn0031041	CG12788	A	0.349693	M	7.05121	-0.000727273	N	6.03082
508	CG12795	FBgn0031535	CG12795	X	0.213548	M	8.43148	0.220545	N	7.62927
509	CG12817	FBgn0037798	CG12817	A	0.134853	N	6.70049	-0.118818	N	5.81277
510	CG12818	FBgn0037809	CG12818	A	-0.106091	N	7.22493	-0.062	N	5.84027
511	CG12859	FBgn0033961	CG12859	A	0.357003	M	9.53467	-0.260273	N	10.1124
512	CG1287	FBgn0037506	CG1287	A	0.315091	M	8.85133	0.120727	N	8.94836
513	CG12880	FBgn0046258	CG12880	A	0.16136	N	9.84264	-0.350909	N	5.65655
514	CG1291	FBgn0035401	CG1291	A	0.314918	N	9.11273	0.203364	N	7.77368
515	CG12945	FBgn0037755	CG12945	A	0.0626016	N	9.23867	0.0377273	N	7.71186
516	CG12947	FBgn0037753	CG12947	A	0.18135	N	7.96951	-0.169	N	8.47595
517	CG12948	FBgn0037739	CG12948	A	0.332477	M	10.2386	-0.0538182	N	7.719
518	CG12975	FBgn0037061	CG12975	A	0.185505	N	11.3569	-0.210727	N	9.08455
519	CG1299	FBgn0035501	CG1299	A	0.0638309	N	8.00591	0.218273	N	9.88468
520	CG12994	FBgn0040877	CG12994	U	0.139669	N	1.95027	-0.0129091	N	3.81691
521	CG13016	FBgn0033899	CG13016	A	0.382804	M	8.46622	0.153273	N	5.40545
522	CG13018	FBgn0040751	CG13018	A	0.266915	N	8.44878	-0.115727	N	8.12123
523	CG13023	FBgn0036677	CG13023	A	-0.308004	N	2.94219	0.00318182	N	3.79786
524	CG13025	FBgn0036660	CG13025	A	0.338017	N	8.88602	-0.0758182	N	5.53955
525	CG13042	FBgn0036602	CG13042	A	-0.129697	N	5.42344	0.276182	N	10.8147
526	CG13082	FBgn0032803	CG13082	X	0.0760982	N	5.26845	0.178727	N	4.60673
527	CG13089	FBgn0032052	CG13089	U	0.274653	N	10.9675	0.469	M	9.12241
528	CG1309	FBgn0035519	CG1309	A	0.176668	M	10.6129	0.0436364	N	10.9802
529	CG13090	FBgn0032054	CG13090	A	0.0273673	N	9.23973	-0.0712727	N	8.20427
530	CG13096	FBgn0032050	CG13096	A	-0.385633	N	10.9988	-0.177273	N	6.65091
531	CG1311	FBgn0035523	CG1311	A	0.130937	N	10.488	-0.044	N	7.98036
532	CG13124	FBgn0032156	CG13124	U	0.0352593	N	7.74636	-0.119455	N	9.16882
533	CG13139	FBgn0032230	CG13139	X	-0.0858563	N	8.31234	0.009	N	6.31295
534	CG13148	FBgn0033767	CG13148	A	0.0181975	N	7.21554	0.0220909	N	6.23214
535	CG1316	FBgn0035526	CG1316	A	-0.0223952	N	10.9846	-0.131	N	8.01895
536	CG13163	FBgn0033712	CG13163	A	0.314884	M	7.81051	-0.235364	N	6.31141
537	CG13213	FBgn0033609	CG13213	A	-0.116755	N	8.44334	-0.154273	N	6.69014
538	CG13220	FBgn0033608	CG13220	A	0.215698	N	12.1288	-0.169636	N	9.85282
539	CG13231	FBgn0033580	CG13231	A	-0.480086	N	3.69303	0.123	N	3.95232
540	CG13284	FBgn0032614	CG13284	X	0.112373	N	4.91791	-0.0913636	N	7.38995
541	CG13295	FBgn0035674	CG13295	A	0.304331	N	9.08386	-0.0908182	N	8.70505
542	CG13298	FBgn0035692	CG13298	A	-0.0190925	N	11.0769	0.417909	M	8.98586
543	CG13322	FBgn0033784	CG13322	A	0.328331	M	8.50793	0.207818	N	7.86455
544	CG13335	FBgn0033857	CG13335	A	0.782313	M	9.19584	-1.855	F	10.3019
545	CG13349	FBgn0033886	CG13349	A	0.118608	N	11.6002	0.298909	N	9.19382
546	CG13366	FBgn0025633	CG13366	A	-0.329358	N	7.72852	-0.141	N	7.32977
547	CG13377	FBgn0040369	CG13377	A	0.214185	N	9.55915	0.496	M	10.5333
548	CG13397	FBgn0014417	CG13397	X	-0.325008	F	8.88473	0.403	N	8.31295
549	CG13398	FBgn0032042	CG13398	X	-0.24969	N	8.22139	0.268818	N	6.79995
550	CG1342	FBgn0039795	CG1342	A	0.073679	N	8.81836	-0.181	N	4.40177
551	CG13506	FBgn0034723	CG13506	A	-0.0241284	N	9.88528	0.323091	M	10.0835
552	CG13532	FBgn0034788	CG13532	A	0.242079	N	10.2667	-0.154364	N	10.039
553	CG1354	FBgn0030151	CG1354	A	0.0443492	N	11.971	-0.431909	F	8.3145
554	CG13551	FBgn0040660	CG13551	A	0.243379	N	12.7419	0.00190909	N	11.1778
555	CG13567	FBgn0034963	CG13567	A	0.186974	N	9.50258	-0.346273	N	8.63341
556	CG13585	FBgn0035020	CG13585	A	0.277076	N	8.27581	0.113273	N	8.26173
557	CG13603	FBgn0039135	CG13603	A	0.389611	M	7.10914	0.0485455	N	6.35273
558	CG13624	FBgn0039209	CG13624	A	-0.0615446	N	8.68781	0.006	N	9.80318
559	CG13625	FBgn0039210	CG13625	A	-0.321426	N	7.97271	-0.284636	N	5.97195
560	CG13627	FBgn0039217	CG13627	A	0.272823	N	4.69813	-0.0338182	N	4.87209
561	CG13630	FBgn0039219	CG13630	A	0.195241	N	9.33338	-0.0344545	N	7.21959
562	CG13631	FBgn0040600	CG13631	A	0.301851	N	5.53353	-0.135091	N	8.13291
563	CG13671	FBgn0035867	CG13671	A	0.391057	M	7.21833	0.130636	N	4.83477
564	CG13674	FBgn0035858	CG13674	U	-0.184301	N	3.36538	0.147091	N	6.65973
565	CG13676	FBgn0035844	CG13676	A	-0.293357	N	10.5103	-0.036	N	9.86991
566	CG13707	FBgn0035578	CG13707	A	0.551971	M	7.21553	-0.100818	N	7.34932
567	CG1371	FBgn0033482	CG1371	A	0.0708686	N	7.53793	0.00954545	N	5.93232
568	CG13748	FBgn0033355	CG13748	A	0.792987	M	5.39019	0.0521818	N	3.81627
569	CG13800	FBgn0035338	CG13800	A	-0.272831	F	7.94614	-0.169818	N	8.42936
570	CG13807	FBgn0035323	CG13807	A	0.291623	M	9.47058	0.006	N	7.24455
571	CG13830	FBgn0039054	CG13830	U	-0.31028	N	9.31351	-0.083	N	10.1733
572	CG13840	FBgn0039028	CG13840	A	0.212738	N	2.09961	0.0275455	N	3.59459
573	CG13850	FBgn0038961	CG13850	A	0.179926	M	8.10502	-0.00627273	N	7.11759
574	CG13865	FBgn0039965	CG13865	A	0.241186	N	8.85452	-0.184364	N	7.442
575	CG13875	FBgn0035104	CG13875	A	-0.388138	N	9.65758	-0.371818	N	7.73882
576	CG13887	FBgn0035165	CG13887	A	0.279768	M	10.5502	-0.0923636	N	9.13309
577	CG13890	FBgn0035169	CG13890	A	0.46701	M	6.83948	0.751273	N	5.82655
578	CG13894	FBgn0035157	CG13894	A	0.046119	N	8.44343	0.179	N	6.16905
579	CG13895	FBgn0035158	CG13895	A	0.296574	N	6.52432	0.153636	N	4.56791
580	CG13897	FBgn0035160	CG13897	A	0.198941	N	8.26101	-0.305727	N	6.20059
581	CG13900	FBgn0035162	CG13900	A	0.0459566	N	11.7083	0.033	N	9.09305
582	CG13902	FBgn0035166	CG13902	A	0.302447	M	8.29747	-0.101364	N	6.63023
583	CG13917	FBgn0035237	CG13917	A	-0.567756	N	7.97871	-0.24	N	7.51482
584	CG13920	FBgn0025712	CG13920	A	-0.147154	N	9.86283	-0.270818	N	8.05895
585	CG13926	FBgn0035243	CG13926	A	0.57382	M	7.14852	-0.0595455	N	4.7835
586	CG13928	FBgn0035246	CG13928	A	-0.119226	N	13.5699	-0.0411818	N	10.6288
587	CG13937	FBgn0035287	CG13937	U	0.172733	N	7.23749	-0.0176364	N	8.07873
588	CG1399	FBgn0033212	CG1399	A	-0.318478	N	9.02403	0.169909	N	7.34795
589	CG13993	FBgn0031776	CG13993	X	-0.0444552	N	10.3756	-0.0559091	N	6.99241
590	CG13994	FBgn0031772	CG13994	X	0.176225	N	8.96464	0.0652727	N	8.14027
591	CG14023	FBgn0031698	CG14023	X	-0.825406	F	9.12596	-0.0926364	N	7.3385
592	CG14040	FBgn0031676	CG14040	X	0.166464	N	6.43349	0.124909	N	6.06364
593	CG14065	FBgn0039579	CG14065	A	-0.466356	F	10.1551	-0.078	N	8.74809
594	CG1407	FBgn0033474	CG1407	A	-0.0265935	N	9.40819	-0.0251818	N	8.39923
595	CG14100	FBgn0036889	CG14100	A	0.0705138	N	9.19459	-0.147455	N	7.25473
596	CG14103	FBgn0036908	CG14103	A	0.199665	N	10.029	-0.0274545	N	6.89827
597	CG14132	FBgn0040817	CG14132	A	0.280411	N	9.76743	-0.125727	N	8.9945
598	CG14141	FBgn0036146	CG14141	A	0.409431	M	9.10317	-0.189	N	10.8048
599	CG1416	FBgn0032961	CG1416	A	0.111866	N	11.685	-0.112455	N	8.78895
600	CG1418	FBgn0033468	CG1418	A	0.451604	N	11.7163	0.163182	N	10.6292
601	CG14194	FBgn0030996	CG14194	A	0.351463	N	10.6371	0.270091	M	8.84686
602	CG14199	FBgn0040890	CG14199	A	0.237314	N	10.7558	-0.0396364	N	9.376
603	CG14200	FBgn0031023	CG14200	A	-0.619817	F	7.66961	0.165727	N	6.42659
604	CG14207	FBgn0031037	CG14207	A	0.210083	N	12.7572	-0.312727	F	12.9121
605	CG14211	FBgn0031044	CG14211	A	-0.306781	N	7.73783	-0.145273	N	6.93427
606	CG14213	FBgn0031047	CG14213	A	-0.0148405	N	11.3615	0.0782727	N	10.0485
607	CG14215	FBgn0031052	CG14215	A	0.134906	N	6.79775	0.0513636	N	5.22295
608	CG14223	FBgn0031053	CG14223	A	0.13596	N	10.6234	-0.0861818	N	7.84018
609	CG14224	FBgn0031057	CG14224	A	-0.259677	N	11.0307	0.163818	N	7.98855
610	CG14229	FBgn0031059	CG14229	A	0.0402907	N	8.01612	-0.0929091	N	6.53373
611	CG14230	FBgn0031062	CG14230	A	-0.145016	N	8.44427	-0.181545	N	6.3165
612	CG14231	FBgn0031060	CG14231	A	-0.0865351	N	10.2669	-0.0918182	N	8.75518
613	CG14232	FBgn0031061	CG14232	A	0.0492361	N	9.11044	-0.0884545	N	7.46868
614	CG14234	FBgn0031065	CG14234	A	0.192115	N	8.62651	-0.282273	N	8.90005
615	CG1427	FBgn0037347	CG1427	A	0.339313	M	7.94682	0.175273	N	5.87236
616	CG14291	FBgn0038660	CG14291	A	0.260316	N	9.01563	0.249182	N	9.62768
617	CG14303	FBgn0038633	CG14303	A	-0.287216	N	7.58587	-0.0694545	N	5.47145
618	CG14312	FBgn0038596	CG14312	A	0.208007	N	9.98266	-0.192273	N	8.35559
619	CG14314	FBgn0038581	CG14314	A	0.152362	N	7.90813	-0.0134545	N	6.47973
620	CG14322	FBgn0038532	CG14322	A	-0.277656	N	9.24851	-0.027	N	6.49777
621	CG14341	FBgn0031315	CG14341	X	0.209368	N	7.64619	-0.208182	N	6.17036
622	CG14351	FBgn0031349	CG14351	U	0.477436	M	6.32253	-0.138455	N	6.37541
623	CG14372	FBgn0038156	CG14372	A	-0.391757	N	6.40502	0.0101818	N	6.29145
624	CG1440	FBgn0030038	CG1440	A	0.133125	N	8.689	0.280545	M	8.84573
625		FBgn0030571	CG14414	U	0.0289442	N	9.2519	-0.342364	F	7.99645
626	CG14435	FBgn0029911	CG14435	A	0.217067	N	9.67508	0.0631818	N	8.96832
627	CG14438	FBgn0029899	CG14438	A	-0.670411	N	6.59358	-0.0631818	N	6.21514
628	CG1444	FBgn0029975	CG1444	U	0.117018	N	10.3045	0.232273	N	9.09468
629	CG14440	FBgn0029894	CG14440	A	0.0529422	N	11.7294	0.234818	N	9.7195
630	CG14441	FBgn0029895	CG14441	A	-0.230678	N	10.0276	0.160909	N	8.22209
631	CG14446	FBgn0029850	CG14446	U	-0.317737	F	9.70072	-0.136091	N	7.59723
632	CG14457	FBgn0037174	CG14457	A	0.268151	N	2.03252	-0.0194545	N	3.567
633	CG14470	FBgn0033046	CG14470	A	-0.691005	F	5.49041	-0.0632727	N	3.67645
634	CG14478	FBgn0028953	CG14478	A	-0.525054	F	6.8118	-0.26	N	5.46655
635	CG14515	FBgn0039648	CG14515	A	0.229799	N	2.51275	-0.00863636	N	4.12368
636	CG14521	FBgn0039617	CG14521	A	0.148237	N	10.1594	-0.0247273	N	9.98209
637	CG14550	FBgn0039405	CG14550	A	0.249343	N	11.5679	-0.102636	N	9.71286
638	CG14567	FBgn0037126	CG14567	A	0.202001	N	10.071	0.878273	N	10.6768
639	CG14614	FBgn0031186	CG14614	A	-0.262307	N	11.2099	-0.149364	N	8.94968
640	CG14617	FBgn0031191	CG14617	A	-0.050784	N	9.15369	-0.160455	N	6.62877
641	CG14619	FBgn0031187	CG14619	U	-0.292065	N	7.77089	-0.0369091	N	7.33127
642	CG14621	FBgn0031183	CG14621	A	0.503102	M	7.28848	0.162091	N	7.22505
643	CG14641	FBgn0037220	CG14641	A	0.110189	N	11.4086	0.233455	N	9.30509
644	CG14650	FBgn0037252	CG14650	A	-0.133084	N	10.6697	-0.0804545	N	9.66105
645	CG14656	FBgn0037278	CG14656	A	-0.679904	F	10.2562	-0.303364	N	8.74505
646	CG14657	FBgn0037282	CG14657	A	-0.265928	F	7.73696	-0.181364	N	6.49105
647	CG14681	FBgn0037820	CG14681	A	0.256281	N	9.9071	-0.0533636	N	8.69577
648	CG14683	FBgn0037822	CG14683	A	0.18965	M	10.4403	-0.250273	N	9.58314
649	CG14696	FBgn0037853	CG14696	A	0.272029	N	8.3648	0.449182	N	7.46286
650	CG14711	FBgn0037922	CG14711	A	0.102989	N	9.38428	-0.00690909	N	6.68927
651	CG14712	FBgn0037924	CG14712	A	-0.18706	N	7.79804	-0.174727	N	5.83709
652	CG14714	FBgn0037929	CG14714	U	0.157823	N	9.1574	-0.00190909	N	8.0305
653	CG14715	FBgn0037930	CG14715	A	-0.0266729	N	10.4779	-0.234818	N	8.41386
654	CG14722	FBgn0037943	CG14722	U	0.382713	M	9.72509	0.0174545	N	7.14573
655	CG14752	FBgn0033307	CG14752	A	0.401559	M	3.49075	0.233182	N	4.01314
656	CG14762	FBgn0033250	CG14762	A	-0.021419	N	7.78081	-0.268182	N	8.14427
657	CG14764	FBgn0033236	CG14764	A	-0.240331	N	10.4269	0.0599091	N	8.64105
658	CG14767	FBgn0040777	CG14767	A	-0.149548	N	10.0928	0.142091	N	10.2783
659	CG14782	FBgn0025381	CG14782	A	0.151942	N	10.2495	0.226273	N	9.4055
660	CG14804	FBgn0014411	CG14804	A	0.363512	M	9.73166	0.0740909	N	6.99214
661	CG14805	FBgn0023514	CG14805	A	0.205769	N	9.0212	-0.144727	N	6.35318
662	CG14816	FBgn0023517	CG14816	A	0.146187	N	11.0718	-0.138091	N	9.40559
663	CG14817	FBgn0026089	CG14817	A	-0.0808153	N	10.5591	-0.0881818	N	8.74918
664	CG14830	FBgn0035755	CG14830	U	0.348545	N	9.49734	0.114455	N	9.16014
665	CG14840	FBgn0038217	CG14840	U	-0.572472	F	6.07684	0.243909	N	6.09514
666	CG14868	FBgn0038330	CG14868	A	0.0715429	N	6.15098	0.221818	N	5.79945
667	CG14881	FBgn0038425	CG14881	A	0.219923	N	7.18895	-0.0377273	N	5.59686
668	CG14882	FBgn0038429	CG14882	A	0.0276982	N	8.1898	-0.0174545	N	6.40755
669	CG14911	FBgn0035701	CG14911	A	-0.294578	F	11.7898	0.0435455	N	8.81623
670	CG14939	FBgn0032378	CG14939	X	-0.0923847	N	10.5869	-0.0945455	N	8.98909
671	CG14956	FBgn0035403	CG14956	A	-0.142121	N	9.16666	-0.0127273	N	8.309
672	CG14960	FBgn0035428	CG14960	A	-0.00911815	N	3.87183	0.00290909	N	3.95791
673	CG14969	FBgn0035440	CG14969	A	0.363009	N	8.7681	-0.0486364	N	7.19295
674		FBgn0035469	CG14977	U	0.147896	N	9.4762	-0.0434545	N	7.356
675	CG14980	FBgn0035470	CG14980	A	0.157788	N	8.90282	0.0207273	N	7.69309
676	CG14984	FBgn0035480	CG14984	A	0.17066	N	7.71117	-0.243818	N	9.60736
677	CG14989	FBgn0035495	CG14989	A	0.164562	N	9.74304	0.147273	N	9.88218
678	CG14997	FBgn0035515	CG14997	A	0.184451	N	11.0626	-0.0715455	N	10.0348
679	CG14998	FBgn0035500	CG14998	A	-0.288098	N	8.68622	-0.262909	N	8.00427
680	CG15005	FBgn0035508	CG15005	A	-0.071354	N	2.6971	-0.0649091	N	4.177
681	CG15012	FBgn0035528	CG15012	A	0.0658896	N	11.1347	-0.0944545	N	9.7745
682	CG15055	FBgn0030919	CG15055	A	0.0400591	N	7.33606	-0.114727	N	7.98973
683	CG15080	FBgn0034391	CG15080	A	-0.349522	N	5.70838	0.602455	N	7.86841
684	CG15093	FBgn0034390	CG15093	A	0.192329	N	12.1197	0.276364	N	12.3227
685	CG15096	FBgn0034394	CG15096	A	0.458414	N	4.46557	0.442364	N	10.1673
686	CG15100	FBgn0034401	CG15100	A	0.0306262	N	6.35005	0.055	N	5.2775
687	CG15117	FBgn0034417	CG15117	A	0.200275	N	7.44185	0.0869091	N	8.08973
688	CG1514	FBgn0029976	CG1514	A	-0.453717	F	8.45074	-0.474091	N	10.0706
689	CG15160	FBgn0032688	CG15160	X	-0.342785	F	8.20208	0.035	N	6.22914
690	CG15202	FBgn0030271	CG15202	A	0.396348	N	12.0694	0.457636	M	11.9546
691	CG15204	FBgn0030256	CG15204	A	-0.106815	N	10.1856	-0.194	N	8.81545
692	CG15210	FBgn0040850	CG15210	A	0.40298	M	7.87862	0.084	N	6.44864
693	CG15211	FBgn0030234	CG15211	A	0.189341	N	8.6687	0.172818	N	9.88523
694	CG15212	FBgn0040842	CG15212	U	-0.108448	N	4.93076	-0.241091	N	3.84491
695	CG15220	FBgn0030322	CG15220	A	0.109827	N	10.474	0.116818	N	6.91859
696	CG15236	FBgn0033108	CG15236	A	-0.612953	N	7.88288	0.000727273	N	6.87473
697	CG15237	FBgn0033104	CG15237	A	0.0343397	N	9.90593	0.0428182	N	8.27777
698	CG15251	FBgn0030166	CG15251	A	-0.0152193	N	2.79385	-0.504364	N	6.07818
699	CG15270	FBgn0028879	CG15270	X	-0.553765	F	8.55092	0.0306364	N	7.66977
700	CG15277	FBgn0032555	CG15277	X	-0.440656	F	7.79812	-0.718364	F	7.39809
701	CG1531	FBgn0029985	CG1531	A	-0.224032	N	8.15334	0.00790909	N	6.94305
702	CG15311	FBgn0030182	CG15311	A	-0.66532	F	8.1423	0.027	N	8.36032
703	CG1532	FBgn0031143	CG1532	A	0.364768	M	9.99581	0.163545	N	9.88186
704	CG15352	FBgn0040930	CG15352	A	-0.0668994	N	8.2495	-0.153727	N	8.2455
705	CG15365	FBgn0030077	CG15365	A	-0.136932	N	6.61127	-0.0286364	N	6.61841
706	CG15369	FBgn0030105	CG15369	A	0.52922	N	11.4719	0.265455	M	12.5645
707	CG15390	FBgn0031419	CG15390	X	0.150306	N	8.45084	-0.0603636	N	6.34918
708	CG15400	FBgn0031463	CG15400	X	0.211171	N	8.32437	-0.0314545	N	7.37509
709	CG15414	FBgn0031542	CG15414	X	0.402365	N	7.67094	-0.0377273	N	13.3053
710	CG1542	FBgn0039828	CG1542	A	-0.121655	N	9.87759	-0.374727	N	6.58736
711	CG15435	FBgn0031608	CG15435	X	-0.256672	N	8.19543	0.00454545	N	6.34164
712	CG15438	FBgn0025684	CG15438	X	0.318476	N	6.98788	0.178909	N	6.07618
713	CG15439	FBgn0031606	CG15439	A	0.0184938	N	9.4087	0.192909	N	7.07927
714	CG15440	FBgn0031607	CG15440	X	0.44735	M	10.0802	0.328	M	6.44591
715	CG15465	FBgn0029746	CG15465	A	-0.736293	F	7.73889	-0.350636	N	8.43023
716	CG1550	FBgn0033225	CG1550	A	0.325155	M	9.50876	0.296182	M	6.87645
717	CG15522	FBgn0039723	CG15522	A	0.194586	N	7.99684	0.0251818	N	6.85168
718	CG1553	FBgn0033224	CG1553	A	0.0213684	N	9.40167	0.0294545	N	8.57645
719	CG15535	FBgn0039764	CG15535	A	-0.110977	N	10.122	-0.245818	N	7.361
720	CG15601	FBgn0030673	CG15601	A	0.00035224	N	8.29604	0.0444545	N	5.96077
721	CG15602	FBgn0030694	CG15602	A	0.324465	M	5.72314	-0.0686364	N	5.71077
722	CG1572	FBgn0030309	CG1572	A	0.325577	N	9.9764	0.236909	N	9.084
723	CG15743	FBgn0030465	CG15743	A	0.290387	M	10.4949	0.227455	N	7.64664
724	CG15744	FBgn0030466	CG15744	A	-0.307541	F	8.85886	-0.194727	N	6.57527
725	CG1575	FBgn0029999	CG1575	A	0.210606	N	8.92584	0.171545	N	6.18995
726	CG15765	FBgn0029814	CG15765	A	-0.384658	N	9.02702	0.155636	N	8.86673
727	CG15772	FBgn0029799	CG15772	U	-0.51456	F	11.2358	-0.287273	N	9.60009
728	CG15785	FBgn0040913	CG15785	A	0.54113	N	12.2987	-0.0312727	N	3.66836
729	CG15786	FBgn0029749	CG15786	A	0.569812	N	12.3722	0.0931818	N	3.7745
730	CG15814	FBgn0030873	CG15814	A	0.196033	N	10.4595	-0.181273	N	9.48718
731	CG15816	FBgn0030866	CG15816	A	-0.666123	F	9.55755	-0.155273	N	7.44009
732	CG15819	FBgn0031919	CG15819	X	-0.146473	N	8.86266	0.0981818	N	7.03682
733	CG1583	FBgn0030013	CG1583	A	0.26616	N	7.30007	0.280818	N	8.3745
734	CG15835	FBgn0033233	CG15835	A	0.172542	N	8.07515	-0.117727	N	6.36932
735	CG15896	FBgn0029858	CG15896	A	0.106976	N	8.55097	0.178	N	6.89291
736	CG15923	FBgn0038814	CG15923	A	0.263036	N	2.10066	-0.106182	N	3.65345
737	CG1598	FBgn0033191	CG1598	A	0.152954	M	11.8051	-0.0136364	N	8.55818
738	CG1607	FBgn0039844	CG1607	A	0.190842	N	11.4046	0.338909	N	8.15473
739	CG1620	FBgn0033183	CG1620	A	-0.164578	N	7.96395	-0.126091	N	5.8515
740	CG1622	FBgn0030468	CG1622	A	0.0973606	N	10.1097	-0.011	N	7.19841
741	CG1632	FBgn0030027	CG1632	U	0.212613	N	7.81635	-0.0903636	N	7.89273
742	CG1635	FBgn0039854	CG1635	A	0.184441	M	10.7429	-0.0364545	N	10.781
743	CG1637	FBgn0030245	CG1637	A	0.159393	N	8.7603	-0.0167273	N	8.27455
744	CG1640	FBgn0030478	CG1640	A	0.103128	N	10.1447	0.294182	N	11.5847
745	CG1646	FBgn0039600	CG1646	A	-0.232973	N	10.6923	-0.183455	N	8.51864
746	CG1647	FBgn0039602	CG1647	A	-0.530119	N	8.91835	-0.184909	N	6.91473
747	CG1648	FBgn0033446	CG1648	A	-0.150684	N	12.7316	-0.210455	N	13.1446
748	CG1665	FBgn0033451	CG1665	A	0.118272	N	7.92402	-0.0115455	N	6.75786
749	CG16711	FBgn0036032	CG16711	A	-0.318509	N	7.57297	0.0866364	N	6.02359
750	CG16721	FBgn0029820	CG16721	A	0.363033	M	9.21877	0.0618182	N	8.14755
751	CG16728	FBgn0033539	CG16728	A	-0.146589	N	9.79451	0.0121818	N	9.47555
752	CG1673	FBgn0030482	CG1673	A	0.166822	N	8.19681	0.893909	N	8.90832
753	CG16733	FBgn0037665	CG16733	A	0.194773	N	2.00208	-0.115455	N	3.67073
754	CG16742	FBgn0034529	CG16742	A	-0.441484	N	4.84052	-0.231	N	4.63932
755	CG16753	FBgn0035393	CG16753	A	0.0646003	N	7.29214	-0.141909	N	5.27841
756	CG1677	FBgn0029941	CG1677	A	0.0504921	N	9.95263	0.0520909	N	7.57514
757	CG1681	FBgn0030484	CG1681	A	0.367537	M	9.35998	0.196364	N	8.67245
758	CG16886	FBgn0028938	CG16886	U	0.308198	N	1.96763	0.0493636	N	3.8905
759	CG16886dupA	FBgn0028938dupA	CG16886_dupA	X	0.382481	N	2.02155	0.132545	N	3.96373
760	CG16886dupB	FBgn0028938dupB	CG16886_dupB	X	-0.104081	N	4.57851	0.264	N	11.9354
761	CG16892	FBgn0030122	CG16892	A	0.157903	N	11.4831	0.0707273	N	7.15545
762	CG16896	FBgn0035073	CG16896	A	0.0171914	N	7.41896	0.169091	N	5.47418
763	CG16903	FBgn0040394	CG16903	A	0.186054	N	10.3204	-0.0796364	N	8.59582
764	CG16908	FBgn0037741	CG16908	A	0.145067	N	6.8735	0.0195455	N	4.80941
765	CG16941	FBgn0038464	CG16941	A	-0.0643875	N	8.82171	-0.130091	N	5.87968
766	CG16979	FBgn0036512	CG16979	U	0.1122	N	11.5912	0.205	M	9.77768
767	CG1702	FBgn0031117	CG1702	U	0.299936	N	9.63504	0.211182	N	7.17741
768	CG1703	FBgn0030321	CG1703	A	-0.111654	N	10.0214	-0.0269091	N	8.64936
769	CG17033	FBgn0036546	CG17033	U	0.522128	M	3.93457	-0.0480909	N	3.80241
770	CG17036	FBgn0032449	CG17036	X	0.516243	N	5.05793	0.253818	N	4.26
771	CG17068	FBgn0031098	CG17068	A	0.0988376	N	7.66144	0.0950909	N	6.40964
772	CG1707	FBgn0033162	CG1707	A	0.264857	M	10.6488	0.128182	N	9.47573
773	CG17081	FBgn0036480	CG17081	A	-0.138307	N	7.79184	-0.241636	N	6.23127
774	CG17082	FBgn0039994	CG17082	A	-0.0207294	N	9.09909	-0.0447273	N	6.80564
775	CG17090	FBgn0035142	CG17090	A	-0.244932	N	10.2777	0.111818	N	10.0631
776	CG17108	FBgn0032285	CG17108	U	0.30824	N	9.96794	-0.0301818	N	5.34573
777	CG17121	FBgn0039043	CG17121	A	-0.497996	F	11.6663	0.0730909	N	9.71209
778	CG17124	FBgn0032297	CG17124	X	-0.617118	F	12.0728	0.0546364	N	9.01395
779	CG17163	FBgn0039942	CG17163	A	0.316517	N	8.15352	0.154364	N	7.79436
780	CG17184	FBgn0037884	CG17184	A	0.230706	N	10.5146	-0.095	N	7.8915
781	CG17209	FBgn0030687	CG17209	A	-0.0006194	N	9.93665	-0.224091	N	7.36177
782	CG17211	FBgn0032414	CG17211	X	-0.743615	F	7.53456	0.0849091	N	3.92845
783	CG17218	FBgn0032421	CG17218	X	0.305409	N	10.787	-0.0767273	N	8.80045
784	CG17221	FBgn0031500	CG17221	X	0.450583	M	7.942	-0.129909	N	7.28614
785	CG17233	FBgn0036958	CG17233	A	-0.356794	F	7.99909	0.0764545	N	6.92605
786	CG17249	FBgn0035249	CG17249	A	0.0292237	N	9.20375	-0.044	N	6.89982
787	CG17255	FBgn0030205	CG17255	A	-1.10235	F	12.1301	-0.472364	F	10.5509
788	CG17257	FBgn0031495	CG17257	X	0.332934	M	7.14882	0.0984545	N	6.45568
789	CG17259	FBgn0031497	CG17259	X	0.303232	M	11.8455	0.136091	N	10.2818
790	CG17265	FBgn0031488	CG17265	X	-0.165415	N	10.771	-0.132091	N	7.71205
791	CG17271	FBgn0038829	CG17271	A	0.379847	N	10.0127	0.0606364	N	9.73777
792	CG17273	FBgn0027493	CG17273	A	0.386419	N	10.1273	0.156273	N	10.0022
793	CG17293	FBgn0032030	CG17293	A	0.524702	M	6.6826	-0.0816364	N	4.74309
794	CG1732	FBgn0039915	CG1732	A	0.187508	N	9.96686	0.387364	M	10.823
795	CG17323	FBgn0032713	CG17323	X	0.183572	N	7.83957	-0.107091	N	7.23355
796	CG17337	FBgn0033035	CG17337	A	0.18063	M	12.031	0.102636	N	9.70459
797	CG1737	FBgn0030293	CG1737	A	-0.0569161	N	10.9474	0.287727	N	7.77932
798	CG17446	FBgn0030121	CG17446	A	0.369691	M	7.13165	0.318	N	5.58718
799	CG17454	FBgn0039977	CG17454	A	0.241444	N	10.3855	-0.0485455	N	8.20345
800	CG1746	FBgn0039830	CG1746	A	-0.0589955	N	13.8618	-0.0635455	N	14.236
801	CG17471	FBgn0039924	CG17471	A	0.132622	N	9.47026	-0.182636	N	7.62514
802	CG17490	FBgn0040009	CG17490	U	-0.304495	N	5.9282	-0.00581818	N	3.87773
803	CG17508	FBgn0039970	CG17508	X	0.219537	N	10.7203	-0.0751818	N	10.9944
804	CG17510	FBgn0039969	CG17510	X	0.207491	N	10.6636	-0.137545	N	10.2053
805	CG17514	FBgn0039959	CG17514	A	-0.295677	N	7.31068	0.220636	N	6.19659
806	CG1753	FBgn0031148	CG1753	A	0.539336	M	9.37041	0.177364	N	6.70823
807	CG17544	FBgn0032775	CG17544	X	0.156286	N	9.51035	0.207636	N	7.08736
808	CG17556	FBgn0038462	CG17556	A	0.248137	N	9.06193	-0.0832727	N	7.52909
809	CG17565	FBgn0038424	CG17565	A	0.176108	N	7.83087	-0.162545	N	7.53109
810	CG17593	FBgn0031544	CG17593	X	0.279514	M	10.3426	0.161364	N	8.58705
811	CG17598	FBgn0031194	CG17598	A	0.0624311	N	8.78678	0.266727	N	7.79136
812	CG17633	FBgn0032144	CG17633	X	0.279631	N	2.0733	-0.0563636	N	3.41573
813	CG17691	FBgn0039993	CG17691	X	0.407683	N	7.02228	0.385818	M	6.35327
814	CG17712	FBgn0027597	CG17712	X	0.346179	M	10.224	0.342818	M	10.1551
815	CG17735	FBgn0037277	CG17735	A	-0.207366	N	9.00509	0.181091	N	7.96973
816	CG17737	FBgn0035423	CG17737	A	0.212074	N	9.89208	-0.146364	N	8.78382
817	CG17739	FBgn0033710	CG17739	A	0.0740183	N	6.40023	-0.100091	N	8.57468
818	CG17746	FBgn0035425	CG17746	A	0.139573	N	7.22074	0.0442727	N	5.94768
819	CG17761	FBgn0040914	CG17761	A	-0.432514	F	9.22364	-0.342727	N	9.11018
820	CG17765	FBgn0033529	CG17765	A	0.230068	N	11.2104	0.432545	M	9.27855
821	CG17777	FBgn0040900	CG17777	A	0.607718	M	4.97261	-0.375545	N	5.70005
822	CG17786	FBgn0039167	CG17786	A	-0.526541	F	7.9737	0.0605455	N	7.224
823	CG17807	FBgn0034748	CG17807	A	0.291076	M	8.03286	-0.0167273	N	5.83455
824	CG17816	FBgn0037525	CG17816	A	-0.464083	F	9.24667	0.009	N	8.74132
825	CG17829	FBgn0025635	CG17829	A	0.16641	N	12.0219	-0.0166364	N	9.28577
826	CG17834	FBgn0028394	CG17834	X	-0.557497	F	7.79839	0.442455	N	7.67777
827	CG17838	FBgn0038826	CG17838	A	-0.413172	F	13.3905	-0.0497273	N	11.0041
828	CG17883	FBgn0040005	CG17883	X	0.259196	M	8.23893	0.441455	M	7.67336
829	CG17896	FBgn0023537	CG17896	A	0.131582	N	10.645	-0.024	N	12.3937
830	CG17904	FBgn0032597	CG17904	X	0.139023	N	10.0461	0.0111818	N	9.91586
831	CG17912	FBgn0032600	CG17912	X	-0.165269	F	9.51018	0.141455	N	8.57491
832	CG17922	FBgn0034656	CG17922	A	0.229338	N	8.22561	-0.102364	N	8.566
833	CG17931	FBgn0038421	CG17931	A	0.159753	N	9.1973	-0.265273	N	7.75755
834	CG18011	FBgn0033491	CG18011	A	-0.234883	N	7.04094	0.364636	M	5.55186
835	CG18081	FBgn0036537	CG18081	A	0.121168	N	12.4523	-0.0466364	N	11.01
836	CG1812	FBgn0031119	CG1812	A	0.212516	N	8.66129	0.301909	N	7.56223
837	CG18178	FBgn0036035	CG18178	A	0.0196196	N	8.44724	-0.116727	N	6.19391
838	CG1826	FBgn0030228	CG1826	A	0.0736734	N	10.7675	0.00427273	N	8.7075
839	CG18262	FBgn0030012	CG18262	A	0.267955	N	8.64578	-0.291545	N	7.12114
840	CG18273	FBgn0029525	CG18273	A	0.0941319	N	8.96335	-0.209455	N	6.62518
841	CG18278	FBgn0033836	CG18278	A	0.29308	M	9.2941	0.115455	N	7.64745
842	CG18292	FBgn0030269	CG18292	A	0.199475	N	8.77236	0.445818	M	7.56
843	CG1837	FBgn0030329	CG1837	A	0.208459	M	13.0907	-0.0416364	N	9.763
844	CG18375	FBgn0034606	CG18375	A	-0.4987	N	8.63405	-0.252818	N	7.63268
845	CG18410	FBgn0039226	CG18410	A	-0.287921	N	7.48016	-0.235727	N	7.97423
846	CG18431	FBgn0061355	CG18431	A	0.029361	N	13.3459	0.356091	N	4.11895
847	CG18473	FBgn0037683	CG18473	A	0.290887	N	8.79974	0.0355455	N	7.71577
848	CG1850	FBgn0033154	CG1850	A	-0.0854211	N	3.68985	-0.00163636	N	3.43745
849	CG18508	FBgn0028746	CG18508	A	0.333817	M	8.58853	-0.186909	N	6.76864
850	CG18619	FBgn0032202	CG18619	X	0.30181	N	9.75671	-0.203818	N	8.80509
851	CG18659	FBgn0027561	CG18659	A	-0.283328	N	8.09496	0.0544545	N	7.07468
852	CG18735	FBgn0042098	CG18735	A	0.247635	N	2.50551	-0.015	N	4.0895
853	CG18766	FBgn0042111	CG18766	A	0.319939	M	8.56517	0.104364	N	5.491
854	CG18809	FBgn0042132	CG18809	A	0.022399	N	10.1136	0.102545	N	8.31082
855	CG18811	FBgn0042134	CG18811	A	-0.363244	N	12.6423	-0.503091	F	10.8839
856	CG18815	FBgn0042138	CG18815	A	0.313471	M	10.2608	-0.0346364	N	10.2296
857	CG1882	FBgn0033226	CG1882	A	0.27942	N	6.13819	0.149182	N	6.17541
858	CG18870	FBgn0042180	CG18870	A	0.390454	M	9.61175	0.144727	N	8.44518
859	CG1890	FBgn0039869	CG1890	A	0.0383789	N	9.5381	-0.101455	N	6.84109
860	CG1896	FBgn0039870	CG1896	A	0.112083	N	11.2277	0.0762727	N	9.17014
861	CG1907	FBgn0039674	CG1907	A	0.166397	N	11.5023	0.166727	N	11.9665
862	CG1908	FBgn0030274	CG1908	A	-0.187087	N	7.18261	0.150818	N	5.52914
863	CG1910	FBgn0022349	CG1910	A	-0.3845	N	11.1699	-0.226818	N	7.7855
864	CG1939	FBgn0037469	CG1939	A	0.285713	M	10.5329	0.345273	M	8.29855
865	CG1943	FBgn0037468	CG1943	A	0.213337	N	11.5104	-0.187909	N	8.97086
866	CG1951	FBgn0039623	CG1951	U	0.0488178	N	9.69335	0.280727	M	8.05445
867	CG1962	FBgn0032876	CG1962	A	-0.0735914	N	8.2349	0.0657273	N	7.35941
868	CG1970	FBgn0039909	CG1970	A	0.043084	N	12.3656	0.0787273	N	12.2045
869	CG1972	FBgn0039691	CG1972	X	0.0167616	N	9.89325	-0.224636	N	7.51814
870	CG1973	FBgn0039692	CG1973	A	-0.122401	N	6.83501	-0.0888182	N	6.29841
871	CG1986	FBgn0030162	CG1986	A	0.423071	M	2.03128	0.163091	N	4.22682
872	CG1998	FBgn0030485	CG1998	A	0.317499	M	9.38616	0.398182	M	9.09618
873	CG2004	FBgn0030060	CG2004	A	0.125256	N	10.6615	0.375273	N	9.18355
874	CG2016	FBgn0037289	CG2016	A	0.0719898	N	12.5971	-0.0185455	N	10.8224
875	CG2023	FBgn0037383	CG2023	A	0.16843	N	6.6202	-0.169455	N	6.26582
876	CG2051	FBgn0037376	CG2051	A	0.311375	M	9.32482	0.0395455	N	5.5955
877	CG2059	FBgn0029942	CG2059	A	0.124651	N	9.04101	-0.263091	N	8.32764
878	CG2061	FBgn0027498	CG2061	A	0.402204	M	10.4977	0.175364	N	8.59214
879	CG2063	FBgn0033400	CG2063	A	0.147633	N	6.87274	-0.128727	N	5.22382
880	CG2076	FBgn0030263	CG2076	A	0.272789	M	10.5611	0.157727	N	11.102
881	CG2082	FBgn0027608	CG2082	A	-0.0212781	N	9.01727	0.251182	M	10.6813
882	CG2083	FBgn0035376	CG2083	A	-1.17645	F	10.6706	-0.275545	N	8.50241
883	CG2091	FBgn0037372	CG2091	A	0.142371	N	9.48987	-0.141182	N	6.60668
884	CG2093	FBgn0033194	CG2093	A	-0.761225	F	6.90301	0.232818	N	6.17277
885	CG2116	FBgn0030003	CG2116	A	0.117879	N	9.60583	-0.124909	N	7.63264
886	CG2118	FBgn0039877	CG2118	A	0.0698877	N	9.11737	-0.0686364	N	8.12432
887	CG2126	FBgn0039876	CG2126	X	0.142029	N	7.84138	-0.111364	N	7.39495
888	CG2145	FBgn0030251	CG2145	A	0.191451	M	11.1031	0.075	N	10.4921
889	CG2147	FBgn0030025	CG2147	A	0.39038	M	8.56646	-0.069	N	7.12623
890	CG2150	FBgn0003065	CG2150	A	0.218671	N	8.18413	0.161909	N	3.76623
891	CG2165	FBgn0025704	CG2165	A	-0.481944	F	11.9954	-0.077	N	10.8942
892	CG2177	FBgn0039902	CG2177	A	0.225469	M	10.9747	-0.00809091	N	9.82305
893	CG2182	FBgn0037360	CG2182	A	-0.261579	F	11.6558	-0.173909	N	9.69732
894	CG2186	FBgn0030243	CG2186	A	-0.108622	N	8.35635	-0.118	N	6.86609
895	CG2201	FBgn0032955	CG2201	X	0.0685722	N	7.22298	-0.426636	F	9.5415
896	CG2202	FBgn0030240	CG2202	A	0.118449	N	7.55502	0.161545	N	6.31541
897	CG2217	FBgn0027544	CG2217	A	-0.818291	N	10.0867	-0.275	N	7.21914
898	CG2218	FBgn0039767	CG2218	A	0.336709	M	7.92838	-0.00909091	N	6.03891
899	CG2219	FBgn0039889	CG2219	A	0.13287	N	10.4432	-0.222636	N	8.03595
900	CG2224	FBgn0039773	CG2224	A	0.158755	N	7.60737	0.00481818	N	6.60795
901	CG2225	FBgn0032957	CG2225	X	-0.447474	N	9.16092	0.158455	N	8.14159
902	CG2246	FBgn0039790	CG2246	A	0.124899	N	11.6197	-0.00663636	N	9.7835
903	CG2249	FBgn0040773	CG2249	A	0.231198	N	11.4052	-0.0645455	N	11.3945
904	CG2260	FBgn0030000	CG2260	A	-0.142677	N	11.8076	-0.0123636	N	8.67355
905	CG2263	FBgn0030007	CG2263	A	0.369261	M	12.7272	-0.103091	N	10.6036
906	CG2264	FBgn0033478	CG2264	A	-0.038707	N	6.76654	0.121909	N	7.30186
907	CG2269	FBgn0033484	CG2269	A	-0.463839	N	8.95086	-0.000363636	N	9.49345
908	CG2310	FBgn0039665	CG2310	A	0.263492	N	10.2088	-0.114182	N	8.54791
909	CG2316	FBgn0039890	CG2316	A	0.164387	N	8.36008	-0.0372727	N	8.59136
910	CG2446	FBgn0030328	CG2446	A	-0.273207	N	12.8269	-0.0705455	N	9.42582
911	CG2453	FBgn0030460	CG2453	A	0.171818	N	9.22048	-0.0683636	N	7.92391
912	CG2493	FBgn0032864	CG2493	U	0.0818531	N	9.50618	0.138545	N	6.425
913	CG2556	FBgn0030396	CG2556	A	0.35274	N	10.067	-0.852727	F	7.37109
914	CG2604	FBgn0037298	CG2604	A	0.346871	M	9.41243	0.435636	N	8.65482
915	CG2608	FBgn0032870	CG2608	A	0.124663	N	8.77452	-0.303727	N	7.81095
916	CG2658	FBgn0024992	CG2658	A	0.0288917	N	11.464	-0.045	N	10.1517
917	CG2662	FBgn0024993	CG2662	A	0.312175	M	8.52424	0.395455	M	6.15036
918	CG2663	FBgn0037323	CG2663	A	0.32472	N	3.9847	0.135	N	4.21068
919	CG2691	FBgn0030504	CG2691	A	-0.125238	N	7.5775	-0.108909	N	5.87618
920	CG2765	FBgn0035087	CG2765	A	0.028344	N	8.39399	0.0865455	N	7.43255
921	CG2767	FBgn0037537	CG2767	A	0.45763	M	7.90486	-0.132909	N	8.05591
922	CG2774	FBgn0031534	CG2774	X	0.406758	M	8.87486	0.132273	N	6.70014
923	CG2789	FBgn0031263	CG2789	A	0.297914	M	8.51417	0.0565455	N	8.57618
924	CG2791	FBgn0037533	CG2791	A	0.172767	N	11.279	0.240273	N	9.74795
925	CG2813	FBgn0031268	CG2813	A	0.29493	M	8.28166	-0.251818	N	6.77118
926	CG2852	FBgn0034753	CG2852	A	-0.0763895	N	14.5616	0.125	N	13.5076
927	CG2862	FBgn0031459	CG2862	A	0.217418	M	12.1121	-0.0372727	N	10.7901
928	CG2865	FBgn0023526	CG2865	A	-0.260667	N	11.0492	-0.145455	N	10.0439
929	CG2889	FBgn0030206	CG2889	A	0.0654732	N	6.18259	-0.106273	N	6.07623
930	CG2906	FBgn0033240	CG2906	A	0.283528	M	6.96984	0.0185455	N	6.05173
931	CG2915	FBgn0033241	CG2915	A	0.178106	M	10.1065	0.116818	N	7.27305
932	CG2918	FBgn0023529	CG2918	A	-0.157341	N	11.2748	0.154909	N	8.70627
933	CG2924	FBgn0023528	CG2924	U	-0.0292029	N	10.2163	0.0664545	N	7.44123
934	CG2926	FBgn0037344	CG2926	A	-0.54722	F	10.1042	-0.0925455	N	8.12291
935	CG2943	FBgn0037530	CG2943	A	0.0597401	N	11.0038	0.207182	N	9.25977
936	CG2970	FBgn0034936	CG2970	A	0.0718475	N	9.39758	-0.104545	N	7.96491
937	CG2976	FBgn0031633	CG2976	X	0.562935	M	9.34828	-0.00781818	N	6.70164
938	CG2982	FBgn0029704	CG2982	A	0.123314	N	9.00001	-0.041	N	6.31259
939	CG30001	FBgn0050001	CG30001	A	0.224347	M	7.48305	-0.186182	N	4.09055
940	CG30007	FBgn0050007	CG30007	A	-0.00521665	N	9.2234	-0.0168182	N	5.54686
941	CG30015	FBgn0050015	CG30015	A	-0.499126	F	9.76102	0.123091	N	10.3315
942	CG30022	FBgn0050022	CG30022	A	0.275281	N	8.86183	0.103273	N	8.70673
943	CG30035	FBgn0050035	CG30035	A	0.0991985	N	8.64167	-0.0314545	N	11.827
944	CG30069	FBgn0050069	CG30069	U	-1.45798	F	12.9344	0.199273	N	11.678
945	CG30077	FBgn0050077	CG30077	A	0.226808	N	7.77423	-0.0501818	N	6.29582
946	CG30084	FBgn0083919	CG30084	U	-0.30823	N	11.246	0.110636	N	13.3808
947	CG30085	FBgn0050085	CG30085	A	-0.255374	N	7.19283	-0.235545	N	4.98786
948	CG30089	FBgn0050089	CG30089	A	-0.0983797	N	8.03114	0.00836364	N	7.97991
949	CG30100	FBgn0050100	CG30100	A	0.151323	M	8.84683	-0.0697273	N	6.78995
950	CG30101	FBgn0050101	CG30101	A	0.174362	N	2.83503	0.449727	N	6.66305
951	CG30104	FBgn0050104	CG30104	A	0.108447	N	10.8754	0.21	N	10.2142
952	CG30105	FBgn0050105	CG30105	A	0.132492	N	7.53944	-0.134636	N	5.50786
953	CG3011	FBgn0029823	CG3011	A	0.23155	N	12.1219	0.336727	N	9.68955
954	CG30122	FBgn0050122	CG30122	A	-0.654935	F	12.2739	-0.0230909	N	11.1835
955	CG30152	FBgn0034543	CG30152	A	0.264643	N	7.46474	-0.0529091	N	7.059
956	CG3016	FBgn0029819	CG3016	A	0.334656	M	10.2108	-0.0545455	N	8.73182
957	CG30193	FBgn0050193	CG30193	A	0.274072	N	10.7121	0.103273	N	7.73055
958	CG30195	FBgn0050195	CG30195	A	0.0544176	N	7.3601	-0.134545	N	5.50491
959	CG3021	FBgn0040337	CG3021	A	-0.0164427	N	9.45819	-0.0958182	N	7.46245
960	CG30290	FBgn0050290	CG30290	A	0.220411	N	9.29272	-0.109273	N	7.68955
961	CG30344	FBgn0050344	CG30344	A	0.484765	M	7.44774	0.821	N	5.40795
962	CG30349	FBgn0050349	CG30349	A	0.135667	N	10.6643	-0.0761818	N	6.932
963	CG30354	FBgn0050354	CG30354	A	0.0870889	N	13.4985	-0.167364	N	13.2863
964	CG30372	FBgn0050372	CG30372	A	-0.167467	N	8.64093	0.0169091	N	7.742
965	CG30377	FBgn0050377	CG30377	A	-0.133968	N	4.27257	-0.167909	N	3.92305
966	CG30382	FBgn0050382	CG30382	A	0.191203	N	11.729	-0.00536364	N	9.49595
967	CG30387	FBgn0050387	CG30387	A	-0.0334075	N	6.79421	0.0588182	N	5.87495
968	CG30390	FBgn0050390	CG30390	A	0.0069248	N	12.1683	0.0255455	N	9.69805
969	CG30415	FBgn0050415	CG30415	A	0.134386	N	10.8607	-0.144455	N	10.208
970	CG30423	FBgn0050423	CG30423	A	0.195494	N	10.661	0.357455	M	10.3285
971	CG30428	FBgn0050428	CG30428	A	-0.162177	N	6.82125	-0.101636	N	6.34636
972	CG30440	FBgn0050440	CG30440	A	-0.195757	N	7.11572	-0.0793636	N	6.84077
973	CG30460	FBgn0050460	CG30460	A	-0.412696	N	6.65113	0.0394545	N	6.52045
974	CG30491	FBgn0050491	CG30491	A	0.236028	M	8.06913	0.342364	M	6.67473
975	CG30492	FBgn0050492	CG30492	A	-0.151688	N	8.07768	0.139636	N	9.59473
976	CG30494	FBgn0027604	CG30494	A	-0.731203	F	5.25777	-0.682636	F	11.2765
977	CG30497	FBgn0050497	CG30497	A	0.104287	N	6.61622	0.310364	N	9.68191
978	CG3061	FBgn0038195	CG3061	A	0.249378	M	9.95989	-0.296091	N	9.00614
979	CG3074	FBgn0034709	CG3074	A	0.207908	N	7.44424	0.184727	N	6.06255
980	CG3099	FBgn0030145	CG3099	A	-0.350695	F	7.45572	0.220091	N	6.19959
981	CG31005	FBgn0051005	CG31005	A	0.0199174	N	7.45102	-0.309273	N	7.87518
982	CG31030	FBgn0051030	CG31030	U	0.115304	N	7.58426	-0.0693636	N	6.96114
983	CG31038	FBgn0051038	CG31038	A	-0.616177	N	8.86127	-0.480909	N	9.77609
984	CG3104	FBgn0031473	CG3104	X	-0.328321	N	4.17491	-0.0675455	N	7.1105
985	CG31048	FBgn0051048	CG31048	A	-0.659464	F	4.75593	0.145909	N	4.89741
986	CG31063	FBgn0051063	CG31063	A	0.398307	M	10.5455	-0.118545	N	10.7869
987	CG31064	FBgn0051064	CG31064	A	-0.283551	N	9.09102	-0.142	N	8.85645
988	CG3107	FBgn0033005	CG3107	A	0.0544384	N	10.4786	0.0196364	N	10.3322
989	CG31075	FBgn0051075	CG31075	A	0.318502	M	10.7349	0.176	N	9.64927
990	CG31075dup	FBgn0051075dup	CG31075_dup	A	0.217164	N	12.35	0.624364	N	11.3504
991	CG3108	FBgn0029807	CG3108	A	-0.413626	N	4.86907	-0.162545	N	3.97573
992	CG31108	FBgn0051108	CG31108	A	-0.149346	N	9.40706	-0.135364	N	8.25505
993	CG31109	FBgn0051109	CG31109	A	0.197327	N	10.3129	-0.189636	N	8.50718
994	CG31122	FBgn0051122	CG31122	A	-0.123613	N	9.02467	0.0592727	N	6.75355
995	CG31125	FBgn0051125	CG31125	A	0.163499	N	7.16894	-0.0280909	N	5.47268
996	CG31126	FBgn0051126	CG31126	A	0.384002	M	8.47045	-0.309818	N	8.325
997	CG31149	FBgn0051149	CG31149	A	-0.72769	F	10.4899	-0.174	N	11.5286
998	CG31156	FBgn0051156	CG31156	A	-0.215927	N	7.35694	-0.354	N	5.595
999	CG31158	FBgn0051158	CG31158	A	-0.415902	N	10.4515	-0.384182	F	8.23255
1000	CG31159	FBgn0051159	CG31159	A	0.0992186	N	5.6753	-0.284909	N	5.18373
1001	CG31176	FBgn0051176	CG31176	A	-0.169233	N	4.12402	-0.144	N	5.12336
1002	CG31195	FBgn0051195	CG31195	A	-0.034745	N	10.2773	0.00445455	N	8.5195
1003	CG31203	FBgn0051203	CG31203	A	0.106157	N	12.1433	0.139727	N	14.1356
1004	CG31211	FBgn0051211	CG31211	A	-0.20443	N	8.54739	-0.234	N	6.69791
1005	CG31216	FBgn0051216	CG31216	A	-0.13947	N	4.60095	-0.00781818	N	7.39755
1006	CG31221	FBgn0051221	CG31221	A	-0.0797429	N	8.8063	-0.169091	N	9.19309
1007	CG31224	FBgn0051224	CG31224	A	-0.311501	N	5.17876	-0.0123636	N	4.961
1008	CG31241	FBgn0051241	CG31241	A	0.00328455	N	10.462	-0.346909	N	7.61591
1009	CG31301	FBgn0051301	CG31301	A	0.386484	M	8.92079	0.0520909	N	7.08323
1010	CG31302	FBgn0051302	CG31302	A	-0.722573	F	6.56113	0.0770909	N	8.20973
1011	CG31352	FBgn0051352	CG31352	A	-0.118023	N	10.7206	0.270455	N	10.5452
1012	CG31357	FBgn0051357	CG31357	A	0.227002	N	8.70581	0.502727	M	6.67064
1013	CG31392	FBgn0051392	CG31392	A	-0.0352629	N	7.69701	-0.276818	N	6.40114
1014	CG31439	FBgn0051439	CG31439	X	-0.952203	F	4.71477	-0.216818	N	6.13195
1015	CG31477	FBgn0051477	CG31477	A	0.285733	M	11.7814	-0.119727	N	13.3484
1016	CG31510	FBgn0051510	CG31510	A	-0.679952	N	9.62376	-0.108636	N	7.64859
1017	CG31523	FBgn0051523	CG31523	A	0.176148	M	8.75002	0.106636	N	6.59814
1018	CG31531	FBgn0051531	CG31531	A	-0.773359	F	8.36806	-0.136545	N	9.60945
1019	CG31547	FBgn0051547	CG31547	A	0.252067	N	1.91514	-0.0506364	N	3.46586
1020	CG3160	FBgn0029789	CG3160	A	-0.211223	N	11.2927	0.17	N	8.23027
1021	CG31619	FBgn0051619	CG31619	X	-0.610389	F	8.9832	0.164545	N	8.22064
1022	CG3163	FBgn0034961	CG3163	A	-0.00572	N	9.71232	-0.144636	N	7.27359
1023	CG31637	FBgn0051637	CG31637	X	-0.27451	F	8.85405	-0.168636	N	7.26623
1024	CG3164	FBgn0025683	CG3164	X	0.575524	M	9.65049	0.496455	N	9.75541
1025	CG31648	FBgn0051648	CG31648	A	0.352496	M	8.1576	-0.205182	N	6.79214
1026	CG3165	FBgn0031484	CG3165	X	0.208183	N	8.9263	-0.0619091	N	7.29214
1027	CG31665	FBgn0051665	CG31665	X	-0.989653	F	8.03708	0.186364	N	9.59091
1028	CG31670	FBgn0031375	CG31670	A	0.126283	N	8.64077	-0.163545	N	6.91305
1029	CG31676	FBgn0051676	CG31676	X	-0.0705981	N	9.99885	0.441091	M	9.84936
1030	CG3168	FBgn0029896	CG3168	A	0.289117	N	11.0133	0.780364	M	12.2058
1031	CG31705	FBgn0028490	CG31705	U	-0.10555	N	11.3949	0.325364	N	12.427
1032	CG31706	FBgn0051706	CG31706	U	0.245942	M	8.55271	0.528	N	8.68191
1033	CG31712	FBgn0051712	CG31712	U	-0.56057	F	9.9709	-0.371727	N	8.0635
1034	CG31715	FBgn0051715	CG31715	X	0.0526635	N	10.2732	-0.285545	N	9.01023
1035	CG31716	FBgn0051716	CG31716	X	-0.252552	N	12.5349	0.0290909	N	10.3205
1036	CG31728	FBgn0051728	CG31728	X	0.49815	N	13.1674	0.0223636	N	4.28036
1037	CG31731	FBgn0028539	CG31731	U	-0.0899416	N	8.21672	0.144455	N	6.49532
1038	CG31738	FBgn0051738	CG31738	U	-0.648202	F	9.5081	0.0418182	N	9.73827
1039	CG31739	FBgn0051739	CG31739	U	-0.457738	F	8.5931	-0.0766364	N	6.77332
1040	CG31751	FBgn0086909	CG31751	X	0.500767	M	8.84105	0.116182	N	8.42436
1041	CG31812	FBgn0051812	CG31812	X	0.326302	M	7.38946	-0.0291818	N	5.56723
1042	CG31841	FBgn0051841	CG31841	X	-0.219273	N	7.89607	0.108545	N	4.55209
1043	CG31855	FBgn0051855	CG31855	X	0.356213	M	8.35964	-0.0230909	N	7.30473
1044	CG31869	FBgn0051869	CG31869	X	-0.369089	N	8.5558	0.360636	N	7.6235
1045	CG31873	FBgn0032206	CG31873	X	-0.0765073	N	6.31246	-0.116364	N	5.02445
1046	CG31917	FBgn0031668	CG31917	X	0.160483	N	9.92845	-0.0872727	N	7.22136
1047	CG31917	FBgn0031668dup	CG31917_dup	U	0.424897	M	9.65801	-0.0865455	N	6.77691
1048	CG31919	FBgn0031674	CG31919	X	0.104242	N	10.9928	-0.114909	N	10.4042
1049	CG31935	FBgn0051935	CG31935	X	0.00795207	N	8.26627	-0.0361818	N	6.65136
1050	CG31937	FBgn0031360	CG31937	X	0.0913515	N	8.912	0.235455	N	8.44373
1051	CG31961	FBgn0051961	CG31961	X	0.131708	N	9.71659	0.113909	N	8.73223
1052	CG31973	FBgn0051973	CG31973	X	-0.532582	F	6.43109	-0.0519091	N	12.1457
1053	CG3198	FBgn0029887	CG3198	A	-0.150957	N	9.90154	-0.168636	N	8.14714
1054	CG31997	FBgn0051997	CG31997	A	0.198852	N	12.5161	-0.115818	N	13.5877
1055	CG31998	FBgn0051998	CG31998	A	-0.263998	N	9.39948	-0.0668182	N	7.18168
1056	CG32000	FBgn0052000	CG32000	A	-0.185612	N	9.98554	-0.0193636	N	8.98486
1057	CG32016	FBgn0052016	CG32016	A	-0.291786	F	11.6098	-0.035	N	9.47159
1058	CG32032	FBgn0043806	CG32032	A	0.24622	N	10.9179	0.267091	N	10.3055
1059	CG32048	FBgn0052048	CG32048	A	-0.325247	N	4.51386	0.00572727	N	5.19932
1060	CG32066	FBgn0052066	CG32066	A	-0.0994715	N	9.38813	0.0648182	N	9.26332
1061	CG32068	FBgn0052068	CG32068	A	0.280657	N	7.45611	-0.287818	N	6.96873
1062	CG32075	FBgn0052075	CG32075	X	0.0800206	N	6.2493	0.0986364	N	5.3315
1063	CG32082	FBgn0052082	CG32082	A	-0.409569	F	7.34295	-0.0903636	N	9.53491
1064	CG3209	FBgn0034971	CG3209	A	0.163041	N	8.83256	-0.127727	N	6.88605
1065	CG32100	FBgn0052100	CG32100	A	-0.37869	F	9.3907	-0.323455	N	7.404
1066	CG32109	FBgn0052109	CG32109	A	0.149061	N	8.92417	-0.101	N	7.81332
1067	CG32113	FBgn0052113	CG32113	A	-0.347239	N	4.61881	0.0581818	N	4.71218
1068	CG32133	FBgn0052133	CG32133	A	-0.623067	F	8.16994	-0.105727	N	6.8065
1069	CG3214	FBgn0031436	CG3214	X	0.22789	N	10.4868	-0.150273	N	10.829
1070	CG32164	FBgn0042177	CG32164	A	-0.0477386	N	10.7233	-0.373909	N	8.14032
1071	CG32169	FBgn0052169	CG32169	A	-0.856857	F	11.1715	0.0602727	N	11.5518
1072	CG32177	FBgn0052177	CG32177	A	-0.0288722	N	10.4981	-0.0310909	N	11.2551
1073	CG32187	FBgn0052187	CG32187	A	0.134025	N	6.71106	-0.122727	N	5.30864
1074	CG32191	FBgn0052191	CG32191	A	0.186245	N	2.06824	0.0212727	N	8.53745
1075	CG32210	FBgn0052210	CG32210	A	-0.0790638	N	6.22048	0.232182	N	5.02845
1076	CG32226	FBgn0052226	CG32226	A	-0.0279913	N	7.62149	0.409364	N	7.87595
1077	CG3223	FBgn0037538	CG3223	A	0.184538	N	10.9764	0.179636	N	8.61755
1078	CG32230	FBgn0052230	CG32230	A	0.179918	N	11.0253	-0.183636	N	12.5896
1079	CG3224	FBgn0029885	CG3224	A	0.141711	N	9.07522	-0.370182	N	8.44827
1080	CG32245	FBgn0052245	CG32245	A	-0.519778	F	10.015	-0.0754545	N	12.2211
1081	CG32250	FBgn0052250	CG32250	A	0.309591	N	9.41643	-0.0130909	N	7.00336
1082	CG32271	FBgn0052271	CG32271	A	0.0195163	N	5.38881	-0.00372727	N	3.76068
1083	CG32276	FBgn0047135	CG32276	A	0.235345	N	11.7099	-0.00881818	N	12.3068
1084	CG32278	FBgn0052278	CG32278	A	-0.108145	N	12.2989	0.344636	M	9.67168
1085	CG32280	FBgn0052280	CG32280	A	-0.0207224	N	9.52797	0.139545	N	9.83559
1086	CG32306	FBgn0052306	CG32306	A	-0.0350084	N	8.03349	0.063	N	8.62568
1087	CG32333	FBgn0052333	CG32333	A	-0.826904	F	6.40205	-0.125545	N	6.77295
1088	CG32344	FBgn0052344	CG32344	A	0.0225728	N	8.68633	-0.215364	N	6.74159
1089	CG32352	FBgn0052352	CG32352	A	-0.955799	F	5.84129	0.035	N	8.89668
1090	CG32354	FBgn0052354	CG32354	A	0.148956	N	9.41793	-0.094	N	6.12791
1091	CG32365	FBgn0052365	CG32365	A	-0.0415513	N	6.8943	-0.248727	N	6.208
1092	CG32377	FBgn0052377	CG32377	X	-1.37808	F	14.7457	0.369	N	11.9926
1093	CG32394	FBgn0052394	CG32394	A	-1.00089	F	9.11372	-0.270364	N	7.33909
1094	CG32406	FBgn0052406	CG32406	U	0.0889884	N	2.44276	-0.041	N	3.48259
1095	CG32409	FBgn0052409	CG32409	A	-0.114508	N	10.2512	-0.421273	N	7.31118
1096	CG3244	FBgn0031629	CG3244	X	0.468153	M	7.96865	-0.00681818	N	12.1816
1097	CG32442	FBgn0052442	CG32442	A	0.26985	M	8.75029	0.465364	M	6.26105
1098	CG32446	FBgn0052446	CG32446	A	0.329854	N	8.95288	-0.143091	N	9.23845
1099	CG32447	FBgn0052447	CG32447	A	0.0430401	N	9.37427	0.115	N	4.34641
1100	CG32458	FBgn0052458	CG32458	A	-1.01061	F	8.15303	-0.0598182	N	8.59382
1101	CG3246	FBgn0031538	CG3246	X	-0.482414	F	8.79491	0.341364	N	10.7457
1102	CG32473	FBgn0052473	CG32473	A	0.159542	N	8.57445	0.422091	N	7.71668
1103	CG32479	FBgn0052479	CG32479	A	-0.45094	N	7.32539	0.247091	N	6.98618
1104	CG32483	FBgn0052483	CG32483	X	-0.0269433	N	2.46172	-0.234182	N	3.73664
1105	CG32486	FBgn0052486	CG32486	A	-0.0735769	N	9.63774	-0.198727	N	9.35427
1106	CG32499	FBgn0052499	CG32499	A	0.40743	N	7.91434	0.161364	N	8.18259
1107	CG32512	FBgn0052512	CG32512	A	0.389406	M	9.24513	0.0994545	N	8.83427
1108	CG32521	FBgn0052521	CG32521	A	0.062512	N	8.5243	0.550909	N	10.3932
1109	CG32528	FBgn0052528	CG32528	A	0.239338	M	12.1832	0.079	N	11.4764
1110	CG32529	FBgn0052529	CG32529	A	-1.20905	F	8.93305	-0.456545	N	6.93727
1111	CG32533	FBgn0052533	CG32533	A	-0.32401	N	10.1582	-0.252091	N	8.81995
1112	CG32554	FBgn0052554	CG32554	A	0.244935	N	10.2107	-0.0620909	N	7.63595
1113	CG32579	FBgn0052579	CG32579	A	0.404357	M	8.23589	0.157182	N	6.8965
1114	CG32580	FBgn0052580	CG32580	A	-0.613189	F	10.0167	-0.244545	N	7.38955
1115	CG32603	FBgn0052603	CG32603	A	-0.353093	F	5.90107	0.163727	N	5.28086
1116	CG32626	FBgn0052626	CG32626	A	0.280949	N	9.3103	0.265	N	9.2095
1117	CG32627	FBgn0052627	CG32627	A	-0.00113773	N	6.12834	-0.527636	N	6.67173
1118	CG32638	FBgn0052638	CG32638	A	0.244325	N	11.2272	-0.209364	N	10.4335
1119	CG32644	FBgn0052644	CG32644	A	-0.393592	N	7.74593	0.195545	N	7.72577
1120	CG32649	FBgn0052649	CG32649	A	-0.0811316	N	10.5229	0.0567273	N	8.772
1121	CG32662	FBgn0052662	CG32662	U	-0.858326	N	9.39049	-0.106818	N	8.35495
1122	CG32666	FBgn0052666	CG32666	U	0.104237	N	3.84134	-0.166909	N	4.11927
1123	CG32687	FBgn0052687	CG32687	A	0.418859	M	6.12028	0.464818	N	9.70341
1124	CG32699	FBgn0052699	CG32699	A	-0.176548	N	8.80324	0.316636	N	7.95232
1125	CG3270	FBgn0033093	CG3270	X	0.152391	N	9.77938	0.112818	N	9.29186
1126	CG32758	FBgn0052758	CG32758	A	0.139177	N	8.18326	0.445091	M	8.20973
1127	CG32767	FBgn0052767	CG32767	A	-0.399374	F	9.2037	-0.321818	N	7.54664
1128	CG32772	FBgn0052772	CG32772	A	-0.305802	F	10.8809	-0.268636	N	8.02514
1129	CG32789	FBgn0052789	CG32789	A	0.132439	N	14.1151	0.301545	N	11.9135
1130	CG32803	FBgn0052803	CG32803	U	0.391559	N	10.1295	-0.104909	N	8.55309
1131	CG3281	FBgn0037967	CG3281	A	0.0870755	N	9.23926	-0.174545	N	6.96282
1132	CG32810	FBgn0025394	CG32810	A	0.083288	N	10.0611	-0.0671818	N	8.24895
1133	CG32815	FBgn0052815	CG32815	A	-0.369919	N	9.44975	-0.0301818	N	8.86527
1134	CG32855	FBgn0052855	CG32855	A	-0.0393709	N	2.4523	-0.0121818	N	6.00509
1135	CG3287	FBgn0028954	CG3287	A	-0.0673139	N	8.40374	0.149364	N	6.91623
1136	CG3295	FBgn0034573	CG3295	U	0.10365	N	11.6265	0.309091	M	10.2588
1137	CG32982	FBgn0052982	CG32982	X	0.0669639	N	7.20761	-0.343727	F	6.95777
1138	CG3303	FBgn0038381	CG3303	A	0.239006	N	9.54671	-0.126364	N	7.722
1139	CG3305	FBgn0032949	CG3305	X	0.167902	M	10.8436	0.132182	N	10.7105
1140	CG33054	FBgn0053054	CG33054	A	0.217119	N	8.91623	-0.209364	N	7.31759
1141	CG33057	FBgn0053057	CG33057	X	0.0820412	N	7.75467	-0.0480909	N	6.46714
1142	CG3308	FBgn0038877	CG3308	A	0.226846	N	8.25513	-0.159818	N	8.47064
1143	CG33087	FBgn0053087	CG33087	A	-0.764153	F	8.385	0.159091	N	6.96709
1144	CG33096	FBgn0053096	CG33096	A	-0.0757834	N	7.97105	-0.0578182	N	5.83355
1145	CG33097	FBgn0053097	CG33097	A	-0.893425	F	10.5747	-0.389364	N	8.57723
1146	CG33123	FBgn0053123	CG33123	X	-0.135212	N	9.70484	0.0876364	N	6.88491
1147	CG33129	FBgn0053129	CG33129	X	0.0707296	N	11.2202	0.211364	N	9.52914
1148	CG33143	FBgn0053143	CG33143	A	-0.271041	N	5.48558	0.0288182	N	7.26941
1149	CG33156	FBgn0053156	CG33156	A	0.195801	N	7.94619	0.425	M	9.17268
1150	CG33170	FBgn0053170	CG33170	A	0.334635	N	6.40606	0.0939091	N	5.17632
1151	CG33199	FBgn0053199	CG33199	A	0.0139362	N	10.94	0.356909	M	12.5029
1152	CG33214	FBgn0053214	CG33214	A	-0.0263353	N	9.95615	0.130091	N	8.41295
1153	CG33217	FBgn0053217	CG33217	A	0.311052	M	7.35019	-0.055	N	5.11541
1154	CG33229	FBgn0053229	CG33229	A	-0.254007	N	9.43185	0.0971818	N	7.66023
1155	CG33249	FBgn0053249	CG33249	A	-0.115104	N	7.90512	0.181909	N	7.01859
1156	CG3326	FBgn0031519	CG3326	A	-0.0155135	N	7.57343	-0.166091	N	5.31668
1157	CG33275	FBgn0035802	CG33275	A	-0.274226	N	7.22836	0.0550909	N	8.837
1158	CG33300	FBgn0053300	CG33300	X	-1.06771	F	9.99609	-0.124	N	9.49691
1159	CG33303	FBgn0053303	CG33303	A	-0.0445812	N	12.3338	0.0963636	N	9.68464
1160	CG33331	FBgn0067628	CG33331	A	0.440993	M	6.95427	-0.167364	N	6.12759
1161	CG33332	FBgn0067629	CG33332	A	-0.0760824	N	8.38695	-0.224636	N	6.17505
1162	CG3335	FBgn0036018	CG3335	A	-0.393987	N	7.73373	-0.497455	N	6.36209
1163	CG3337	FBgn0038871	CG3337	A	0.248566	M	9.80571	-0.214909	N	9.417
1164	CG3342	FBgn0029874	CG3342	A	-0.0910622	N	6.82173	-0.183727	N	5.41805
1165	CG33464	FBgn0053464	CG33464	A	-0.538269	N	12.9338	-0.158455	N	10.7849
1166	CG33523	FBgn0053523	CG33523	A	0.427971	M	6.73753	0.201818	N	6.46564
1167	CG3353	FBgn0038869	CG3353	A	0.172393	N	9.11725	-0.0551818	N	6.49605
1168	CG33558	FBgn0053558	CG33558	A	-0.4113	N	8.18151	0.0326364	N	7.94968
1169	CG3358	FBgn0033117	CG3358	U	0.091614	N	7.9598	-0.185636	N	5.96682
1170	CG3362	FBgn0034988	CG3362	A	0.240845	M	10.5258	0.0277273	N	9.72495
1171	CG33671	FBgn0061359	CG33671	A	0.287914	M	10.3644	0.0701818	N	9.022
1172	CG33692	FBgn0064121	CG33692	A	-0.585045	N	8.74909	-0.165	N	7.95177
1173	CG3371	FBgn0035153	CG3371	A	0.11595	N	7.4239	0.145091	N	5.81582
1174	CG33713	FBgn0064116	CG33713	A	0.205768	N	11.206	-0.102636	N	10.803
1175		FBgn0064117	CG33714	U	0.454505	M	6.94758	-0.0348182	N	6.22523
1176	CG33774	FBgn0053774	CG33774	U	0.231757	N	10.9846	-0.213909	N	10.3557
1177	CG33785	FBgn0061362	CG33785	A	0.417252	N	7.14214	-0.142273	N	5.55141
1178	CG33786	FBgn0061361	CG33786	A	0.16806	N	9.30185	-0.202455	N	6.98368
1179	CG3386	FBgn0035152	CG3386	A	-0.197554	N	5.54701	-0.143727	N	5.38314
1180	CG33932	FBgn0066303	CG33932	A	0.15226	N	11.1253	-0.160273	N	10.5046
1181	CG33936	FBgn0053936	CG33936	A	-0.141853	N	11.5455	0.115273	N	10.8176
1182	CG33978	FBgn0053978	CG33978	A	-0.598216	N	8.19939	0.0389091	N	8.06864
1183	CG33988	FBgn0053988	CG33988	A	-1.04586	F	8.59869	-0.185636	N	9.31355
1184	CG33995	FBgn0053995	CG33995	U	-0.171453	F	9.86634	-0.133091	N	10.6567
1185	CG34015	FBgn0054015	CG34015	A	0.279195	N	6.7609	0.0727273	N	5.59673
1186	CG3402	FBgn0035148	CG3402	A	0.439823	M	9.30255	-0.0990909	N	6.72473
1187	CG3403	FBgn0033094	CG3403	A	-0.0277784	N	11.3826	0.0742727	N	9.81605
1188	CG3408	FBgn0036008	CG3408	A	-0.245631	N	10.1052	-0.386091	N	7.27532
1189	CG34114	FBgn0083950	CG34114	A	-0.706385	F	5.85237	-0.424727	N	7.16636
1190	CG34116	FBgn0083952	CG34116	U	0.0729016	N	6.84075	0.105182	N	5.21086
1191	CG34125	FBgn0083961	CG34125	U	0.346504	M	8.50873	0.0567273	N	8.54045
1192	CG34126	FBgn0083962	CG34126	X	-0.249146	N	8.9931	0.228	N	7.92209
1193	CG34132	FBgn0083968	CG34132	A	0.152038	N	11.3801	-0.211545	N	11.0391
1194	CG3415	FBgn0030731	CG3415	A	0.178159	M	11.4199	0.296182	N	11.6985
1195	CG34159	FBgn0085188	CG34159	X	-0.279824	F	12.1878	-0.0657273	N	9.89168
1196	CG34186	FBgn0085215	CG34186	U	0.133146	N	9.80558	-0.338091	N	7.71086
1197	CG34255	FBgn0085284	CG34255	U	0.0718405	N	9.85948	0.0926364	N	7.08114
1198	CG34263	FBgn0085292	CG34263	U	0.254223	N	5.43924	0.506545	M	8.17109
1199	CG34272	FBgn0085301	CG34272	U	-0.0603344	N	8.20978	0.353636	N	6.421
1200	CG3430	FBgn0031875	CG3430	A	0.134211	N	8.08021	-0.085	N	4.62377
1201	CG34306	FBgn0085335	CG34306	A	-0.913817	F	9.19798	0.04	N	9.12836
1202	CG34310	FBgn0085339	CG34310	U	0.31836	N	4.35278	0.0245455	N	4.64155
1203	CG34346	FBgn0085375	CG34346	A	-0.631541	F	9.42213	0.229182	N	9.05932
1204	CG34347	FBgn0085376	CG34347	A	-0.451	N	7.05058	0.0145455	N	6.37536
1205	CG34349	FBgn0085378	CG34349	A	0.0733797	N	8.11855	0.301182	N	6.39705
1206	CG34352	FBgn0085381	CG34352	A	-0.705127	F	5.56088	0.293818	N	6.71227
1207	CG3436	FBgn0031229	CG3436	X	0.114812	N	11.2836	0.279909	M	10.1739
1208	CG34360	FBgn0250818	CG34360	A	-0.363939	N	8.81357	-0.0303636	N	10.1213
1209	CG34371	FBgn0085400	CG34371	A	-0.4612	F	7.44469	0.0557273	N	6.13732
1210	CG34379	FBgn0085408	CG34379	A	-0.119186	N	7.92134	-0.113	N	6.59341
1211	CG34382	FBgn0085411	CG34382	A	-0.288305	N	3.86121	-0.277364	N	8.19386
1212	CG34394	FBgn0085423	CG34394	A	-0.301212	N	9.81957	-0.149091	N	7.96036
1213	CG34398	FBgn0085427	CG34398	X	-0.429393	N	6.83227	-0.119545	N	6.02341
1214	CG34401	FBgn0085430	CG34401	A	-0.655482	N	8.83304	-0.131182	N	6.78959
1215	CG34413	FBgn0085442	CG34413	A	-0.0621372	N	9.28214	0.531182	N	7.51168
1216	CG34415	FBgn0085444	CG34415	A	-0.4676	N	5.84507	-0.136455	N	4.46468
1217	CG34417	FBgn0085446	CG34417	A	-0.321108	N	10.4486	0.143182	N	11.2928
1218	CG34420	FBgn0085449	CG34420	A	-0.657029	F	4.9146	-0.182455	N	5.02995
1219	CG34422	FBgn0085451	CG34422	A	-0.929761	F	8.86989	-0.275364	N	6.65414
1220	CG34423	FBgn0085452	CG34423	A	0.15363	N	8.59027	-0.315545	N	10.2677
1221	CG34445	FBgn0085474	CG34445	U	0.0730631	N	3.01833	-0.184909	N	3.54391
1222	CG34446	FBgn0085475	CG34446	A	0.231268	N	7.75135	-0.143545	N	6.85241
1223	CG3446	FBgn0029868	CG3446	A	0.155265	N	10.8975	-0.140636	N	11.6113
1224	CG34461	FBgn0250833	CG34461	A	-0.246069	N	4.71913	-0.185636	N	5.23709
1225	CG3499	FBgn0034792	CG3499	A	0.0865075	N	11.6762	0.0474545	N	10.322
1226	CG3520	FBgn0034859	CG3520	A	-0.0603857	N	7.73648	0.0175455	N	6.37132
1227	CG3523	FBgn0027571	CG3523	X	-0.466267	N	9.72452	0.602182	N	10.7827
1228	CG3529	FBgn0035995	CG3529	A	0.253995	M	9.53883	0.000636364	N	8.45086
1229	CG3530	FBgn0028497	CG3530	A	0.268465	N	8.50339	-0.0149091	N	8.69091
1230	CG3532	FBgn0037979	CG3532	A	-0.821948	N	8.33294	-0.214364	N	7.86136
1231	CG3534	FBgn0038463	CG3534	A	0.416042	M	7.64809	0.606909	N	8.68355
1232	CG3542	FBgn0031492	CG3542	X	-0.214495	N	10.796	-0.0219091	N	7.62877
1233	CG3556	FBgn0029708	CG3556	A	-0.207196	N	11.606	0.0885455	N	9.90509
1234	CG3563	FBgn0038259	CG3563	A	-0.26679	N	10.8678	0.0229091	N	9.58582
1235	CG3571	FBgn0037978	CG3571	A	0.131566	N	5.07041	0.0272727	N	4.96264
1236	CG3585	FBgn0023458	CG3585	A	-0.446964	N	9.26544	-0.0569091	N	9.26909
1237	CG3589	FBgn0035065	CG3589	A	0.165519	M	9.40888	0.202727	N	7.66118
1238	CG3590	FBgn0038467	CG3590	A	0.276269	M	9.76811	-0.0594545	N	7.98909
1239	CG3605	FBgn0031493	CG3605	X	-0.442897	F	8.63305	-0.180818	N	6.7095
1240	CG3609	FBgn0031418	CG3609	X	0.261351	N	8.15385	0.443273	N	9.05573
1241	CG3625	FBgn0031245	CG3625	X	0.379973	M	10.6839	0.236273	N	11.1459
1242	CG3634	FBgn0037026	CG3634	A	0.128957	N	7.41886	0.0462727	N	5.71205
1243	CG3650	FBgn0035070	CG3650	A	-0.695325	N	6.86071	-0.0773636	N	3.9175
1244	CG3652	FBgn0031600	CG3652	X	0.207801	N	9.67005	0.0330909	N	8.58027
1245	CG3654	FBgn0036004	CG3654	A	-0.705767	F	8.76051	-0.0956364	N	6.85427
1246	CG3683	FBgn0035046	CG3683	A	0.290118	M	10.4642	-0.0920909	N	10.8513
1247	CG3689	FBgn0035987	CG3689	A	0.0992037	N	11.3337	0.0581818	N	9.22318
1248	CG3709	FBgn0031227	CG3709	X	0.0702746	N	7.71091	-0.0911818	N	6.06541
1249	CG3719	FBgn0024986	CG3719	A	0.174893	N	9.05872	-0.009	N	7.26995
1250	CG3726	FBgn0029824	CG3726	U	-0.440675	N	5.63556	-0.230455	N	5.7315
1251	CG3731	FBgn0038271	CG3731	A	-0.0255194	N	13.4638	0.106636	N	14.3841
1252	CG3732	FBgn0034750	CG3732	A	0.0654685	N	10.8724	-0.0878182	N	8.741
1253	CG3760	FBgn0022343	CG3760	A	0.0666866	N	13.7243	0.0589091	N	12.6094
1254	CG3773	FBgn0038692	CG3773	A	0.114928	N	9.2447	-0.0645455	N	7.72936
1255	CG3774	FBgn0029849	CG3774	A	0.476103	M	6.14923	0.182636	N	5.53886
1256	CG3800	FBgn0034802	CG3800	A	0.0539755	N	14.3832	0.0100909	N	12.5177
1257	CG3803	FBgn0034938	CG3803	A	0.218799	N	10.424	-0.172909	N	8.69164
1258	CG3829	FBgn0035091	CG3829	A	0.500583	M	5.38604	0.036	N	8.18036
1259	CG3842	FBgn0029866	CG3842	A	0.0263438	N	9.89236	0.0118182	N	8.13082
1260	CG3857	FBgn0023520	CG3857	A	0.300032	N	7.7954	0.0924545	N	5.7715
1261	CG3880	FBgn0035057	CG3880	A	0.0316453	N	9.96057	-0.00881818	N	6.16886
1262	CG3887	FBgn0031670	CG3887	X	0.261021	N	8.79878	-0.042	N	7.57891
1263	CG3891	FBgn0035993	CG3891	A	-0.0144488	N	10.5916	0.0826364	N	7.62941
1264	CG3894	FBgn0035059	CG3894	A	0.171068	N	8.41545	0.0426364	N	7.60386
1265	CG3902	FBgn0036824	CG3902	A	0.249959	N	10.4531	0.423	N	10.4453
1266	CG3909	FBgn0027524	CG3909	A	0.34486	M	10.4624	0.00545455	N	7.98327
1267	CG3911	FBgn0035992	CG3911	A	0.320808	M	10.2022	-0.22	N	9.44609
1268	CG3925	FBgn0037780	CG3925	A	0.3912	M	9.16123	0.369909	M	7.72459
1269	CG3947	FBgn0037019	CG3947	A	0.156463	N	10.4209	-0.154727	N	9.02364
1270	CG3967	FBgn0035989	CG3967	A	-0.0235794	N	9.93785	0.254818	M	10.4852
1271	CG3983	FBgn0038473	CG3983	A	-0.0930161	N	10.3485	-0.156182	N	7.784
1272	CG3995	FBgn0038472	CG3995	A	0.0758634	N	6.62174	-0.120182	N	4.56282
1273	CG4004	FBgn0030418	CG4004	A	0.133859	N	7.02716	-0.0252727	N	5.46691
1274	CG40042	FBgn0058042	CG40042	X	0.159223	N	10.4381	-0.245545	N	9.2745
1275	CG40045	FBgn0058045	CG40045	A	0.0152957	N	11.5511	-0.128909	N	9.27227
1276	CG40050	FBgn0058050	CG40050	A	0.603502	M	11.7807	0.289818	N	5.50645
1277	CG40057	FBgn0058057	CG40057	U	-0.897318	F	8.61478	-0.134364	N	8.93164
1278	CG40127	FBgn0058127	CG40127	A	0.403191	M	10.3549	0.530545	M	10.1184
1279	CG40160	FBgn0058160	CG40160	A	0.540687	M	9.67173	0.615455	N	10.0861
1280	CG40191	FBgn0058191	CG40191	X	0.222207	N	7.53246	-0.132182	N	6.57045
1281	CG4022	FBgn0035986	CG4022	A	-0.498991	N	9.34105	-0.405455	N	6.64709
1282	CG40263	FBgn0058263	CG40263	A	0.387283	M	8.30338	0.671364	M	8.55677
1283	CG40275	FBgn0058275	CG40275	U	-0.628185	F	4.0391	-0.239455	N	4.12082
1284	CG40351	FBgn0040022	CG40351	A	-0.250028	N	7.865	-0.102636	N	6.37541
1285	CG40378	FBgn0058378	CG40378	X	-1.12601	F	6.84955	-0.811182	F	6.19732
1286	CG4042	FBgn0037018	CG4042	A	0.293223	M	9.77404	-0.251273	N	8.38018
1287	CG40451	FBgn0067318	CG40451	A	0.214962	N	10.1805	-0.0584545	N	9.59841
1288	CG40470	FBgn0058470	CG40470	A	-0.098738	N	8.78501	0.0968182	N	9.22386
1289		FBgn0069973	CG40485	U	0.369803	N	11.0801	0.636364	M	10.1653
1290	CG40500	FBgn0069968	CG40500	A	-0.517916	F	8.17297	-0.00681818	N	8.14232
1291	CG4064	FBgn0029808	CG4064	A	-0.0136879	N	6.72603	0	N	5.51836
1292	CG4068	FBgn0029738	CG4068	A	-0.315226	F	10.2634	-0.314182	N	8.21845
1293	CG4078	FBgn0029798	CG4078	A	-0.0832088	N	9.23319	0.00645455	N	7.39914
1294	CG4080	FBgn0035983	CG4080	A	0.0776162	N	8.84414	0.132455	N	7.96423
1295	CG40856	FBgn0085526	CG40856	U	-0.783854	N	3.6785	-0.120273	N	4.26477
1296	CG40871	FBgn0085530	CG40871	U	-0.284306	N	8.27322	-0.0252727	N	8.11782
1297	CG4119	FBgn0028474	CG4119	A	-0.660693	F	11.3141	-0.160636	N	9.21159
1298	CG41267	FBgn0085588	CG41267	U	-1.03366	F	6.50739	-0.454455	N	6.07132
1299	CG41280	FBgn0085596	CG41280	A	-0.653877	N	8.21043	-0.0375455	N	8.26823
1300	CG4133	FBgn0031257	CG4133	X	0.126291	N	5.73624	-0.0854545	N	5.18036
1301	CG41378	FBgn0085638	CG41378	X	0.155875	N	9.061	-0.0628182	N	7.3335
1302	CG41556	FBgn0085687	CG41556	U	-0.388475	F	5.75175	-0.064	N	5.19955
1303	CG41560	FBgn0085691	CG41560	U	-0.778225	F	6.01866	0.158091	N	7.49823
1304	CG41584	FBgn0085709	CG41584	A	-1.05512	F	6.70601	-0.287636	N	6.00518
1305	CG41587	FBgn0085711	CG41587	U	0.12706	N	2.65815	-0.116545	N	3.63855
1306	CG4164	FBgn0031256	CG4164	X	0.564653	N	8.51479	0.0501818	N	7.39782
1307	CG4169	FBgn0036642	CG4169	A	0.152416	N	11.1798	0.260727	N	11.4039
1308	CG42200	FBgn0085727	CG42200	A	-0.807838	F	5.30756	0.0150909	N	5.07782
1309	CG14897	FBgn0038434	CG42232	A	-0.552308	F	9.41572	-0.128636	N	5.92332
1310	CG2112	FBgn0039880	CG42233	A	0.121359	N	8.41939	-0.329182	N	7.23359
1311	CG12467	FBgn0025623	CG42248	A	-0.394044	N	7.89393	-0.0504545	N	6.87586
1312	CG4230	FBgn0031683	CG4230	X	0.14557	N	8.48738	0.437545	M	8.2325
1313	CG42346	FBgn0259677	CG42346	X	0.123129	N	2.81203	0.181909	N	5.36268
1314	CG4239	FBgn0030745	CG4239	A	0.182692	N	8.11901	0.0349091	N	9.11173
1315	CG4267	FBgn0031405	CG4267	X	0.424582	M	5.2436	0.121545	N	4.89905
1316	CG4278	FBgn0014092	CG4278	A	0.403193	M	7.41546	-0.0579091	N	5.39441
1317	CG4279	FBgn0034600	CG4279	U	0.226369	N	9.92461	-0.314545	N	8.45773
1318	CG4281	FBgn0025626	CG4281	A	0.232526	N	6.57359	0.0180909	N	5.20077
1319	CG4285	FBgn0038310	CG4285	A	-0.346882	N	8.42652	-0.0738182	N	6.71273
1320	CG4287	FBgn0038388	CG4287	A	0.0491844	N	9.58978	-0.214455	N	7.66568
1321	CG4288	FBgn0038799	CG4288	A	0.164189	N	9.51435	0.291636	N	9.61782
1322	CG4290	FBgn0025625	CG4290	A	-0.476314	F	8.29221	-0.209182	N	6.7165
1323	CG4294	FBgn0034742	CG4294	A	-0.852511	F	6.88102	-0.184909	N	5.68045
1324	CG4334	FBgn0038312	CG4334	A	0.173953	N	10.3515	0.140545	N	9.02
1325	CG4364	FBgn0032138	CG4364	X	0.413357	M	9.12547	0.449818	M	7.37573
1326	CG4386	FBgn0034661	CG4386	A	0.311936	N	4.75189	-0.269636	N	4.926
1327	CG4404	FBgn0030432	CG4404	A	-0.13129	N	3.40265	-0.0782727	N	8.06032
1328	CG4406	FBgn0023545	CG4406	A	0.269755	M	9.74125	0.0331818	N	6.8675
1329	CG4407	FBgn0030431	CG4407	A	0.173794	N	11.1836	-0.165273	N	10.6301
1330	CG4409	FBgn0034128	CG4409	A	0.0574823	N	11.2211	0.0855455	N	10.8114
1331	CG4420	FBgn0030753	CG4420	A	0.0781826	N	10.9368	0.340545	N	8.67691
1332	CG4424	FBgn0038765	CG4424	A	0.0913104	N	8.93037	0.235455	N	6.44755
1333	CG4433	FBgn0038763	CG4433	A	0.362657	M	8.79964	0.00327273	N	8.21782
1334	CG4449	FBgn0039065	CG4449	A	0.266726	M	9.1397	-0.0761818	N	6.34682
1335	CG4452	FBgn0035981	CG4452	A	0.0087399	N	10.3355	-0.0454545	N	8.21091
1336	CG4455	FBgn0028506	CG4455	X	-0.114258	N	11.3548	-0.00309091	N	7.60327
1337	CG4467	FBgn0039064	CG4467	A	-0.293652	N	7.54301	-0.107273	N	8.90018
1338	CG4495	FBgn0031893	CG4495	X	0.168239	N	8.31997	0.411091	N	7.01382
1339	CG4511	FBgn0037843	CG4511	A	0.290241	N	10.7844	0.0858182	N	7.65482
1340	CG4567	FBgn0243517	CG4567	X	-0.150572	N	10.7825	0.0151818	N	10.1025
1341	CG4572	FBgn0038738	CG4572	A	0.240066	M	10.6089	0.103727	N	8.83941
1342	CG4576	FBgn0038366	CG4576	A	0.639798	M	8.64191	0.0952727	N	4.32882
1343	CG4585	FBgn0025335	CG4585	A	0.24578	N	10.4681	-0.0795455	N	8.96105
1344	CG4594	FBgn0032160	CG4594	X	-0.0834515	N	8.89254	-0.00827273	N	6.6835
1345	CG4598	FBgn0032161	CG4598	A	0.39522	M	7.44272	0.369091	N	5.95636
1346	CG4603	FBgn0035593	CG4603	U	0.276335	N	11.2038	0.169909	N	8.46423
1347	CG4611	FBgn0035591	CG4611	A	-0.03563	N	8.85996	0.0459091	N	6.84695
1348	CG4612	FBgn0035016	CG4612	A	-0.383529	N	11.9147	-0.143727	N	10.919
1349	CG4615	FBgn0029935	CG4615	A	0.16382	N	7.84784	-0.174273	N	7.20905
1350	CG4616	FBgn0033806	CG4616	A	-0.513052	N	6.89998	-0.332909	N	5.812
1351	CG4619	FBgn0032166	CG4619	X	-0.0731878	N	4.93206	-0.102636	N	5.11223
1352	CG4644	FBgn0031300	CG4644	U	-0.00678	N	9.20084	9.09091e-05	N	7.99777
1353	CG4645	FBgn0030435	CG4645	A	0.312664	M	10.1802	-0.0317273	N	8.95968
1354	CG4658	FBgn0032170	CG4658	X	0.449808	N	6.4495	0.156545	N	6.16445
1355	CG4660	FBgn0029839	CG4660	A	0.282421	N	5.24771	0.319545	M	9.57695
1356	CG4663	FBgn0033812	CG4663	A	0.225206	N	10.2975	0.0658182	N	9.01518
1357	CG4674	FBgn0037856	CG4674	A	-0.0467183	N	7.36612	-0.165545	N	5.57432
1358	CG4680	FBgn0036627	CG4680	A	-0.168571	N	3.32209	-0.237636	N	4.36527
1359	CG4685	FBgn0039349	CG4685	A	0.353335	M	7.07456	0.615	M	6.40714
1360	CG4686	FBgn0038739	CG4686	A	0.211003	N	12.1632	0.294455	M	11.7038
1361	CG4692	FBgn0035032	CG4692	A	0.157074	N	11.4248	-0.0685455	N	11.8675
1362	CG4702	FBgn0037992	CG4702	A	0.479815	N	4.27686	-0.292727	N	4.27127
1363	CG4709	FBgn0032169	CG4709	X	0.25664	M	9.48566	-0.259636	N	8.29445
1364	CG4729	FBgn0036623	CG4729	A	0.100748	N	8.49613	-0.004	N	8.36773
1365	CG4730	FBgn0039355	CG4730	A	-0.123838	N	8.23184	-0.195	N	5.86214
1366	CG4747	FBgn0043456	CG4747	X	-0.196677	F	12.5288	-0.0826364	N	9.81505
1367	CG4764	FBgn0031310	CG4764	X	-0.0112169	N	8.81337	-0.0648182	N	7.47341
1368	CG4766	FBgn0027546	CG4766	A	-0.0531873	N	10.9551	-0.246909	N	9.64073
1369	CG4768	FBgn0030790	CG4768	A	0.229917	N	8.67253	0.008	N	7.21355
1370	CG4788	FBgn0032354	CG4788	A	0.164186	N	11.0524	0.145636	N	8.67818
1371	CG4802	FBgn0034215	CG4802	A	0.246037	N	11.1291	0.00781818	N	9.68527
1372	CG4829	FBgn0030796	CG4829	A	-0.116627	N	5.8649	0.0707273	N	6.52236
1373		FBgn0061354	CG4844	U	0.0376741	N	13.6602	0.0271818	N	4.09305
1374	CG4853	FBgn0034230	CG4853	A	0.196388	N	8.67888	-0.00154545	N	6.29959
1375	CG4857	FBgn0026083	CG4857	U	-0.416613	N	8.42484	-0.428364	F	7.73382
1376	CG4858	FBgn0037011	CG4858	A	0.40419	M	8.55757	-0.155636	N	7.54845
1377	CG4866	FBgn0034232	CG4866	A	0.0295439	N	9.76231	-0.380273	N	6.99241
1378	CG4882	FBgn0025336	CG4882	A	0.196381	N	7.65793	-0.0788182	N	5.48823
1379	CG4896	FBgn0031319	CG4896	X	-0.421043	F	9.57196	-0.663818	N	8.53764
1380	CG4908	FBgn0032195	CG4908	X	0.0903981	N	9.59139	-0.0723636	N	7.44964
1381	CG4925	FBgn0036614	CG4925	A	-0.301838	N	8.77515	-0.0203636	N	6.05273
1382	CG4927	FBgn0034139	CG4927	A	0.29061	N	5.41687	0.107182	N	6.15259
1383	CG4930	FBgn0028515	CG4930	X	0.452601	M	6.25001	0.139636	N	5.13236
1384	CG4933	FBgn0036615	CG4933	A	0.200818	M	10.4335	-0.148636	N	8.84786
1385	CG4946	FBgn0032203	CG4946	X	0.0270696	N	8.23802	0.154818	N	6.71977
1386	CG4962	FBgn0036597	CG4962	A	0.379637	N	7.60537	-0.00181818	N	13.6589
1387	CG4966	FBgn0034261	CG4966	A	-0.15616	N	6.17824	-0.0973636	N	6.20141
1388	CG4972	FBgn0032217	CG4972	A	0.202869	N	7.23854	0.197091	N	5.79382
1389	CG5003	FBgn0039554	CG5003	A	-0.0780956	N	5.16628	0.0596364	N	4.56609
1390	CG5013	FBgn0038396	CG5013	A	0.431616	M	8.38963	0.108909	N	6.23264
1391	CG5021	FBgn0035944	CG5021	A	0.157416	N	9.02624	-0.125909	N	7.77859
1392	CG5022	FBgn0032225	CG5022	X	-0.0855276	N	7.65397	-0.0929091	N	6.32873
1393	CG5027	FBgn0036579	CG5027	A	0.052758	N	10.2613	0.395818	M	10.4717
1394	CG5028	FBgn0039358	CG5028	A	0.0193375	N	11.1463	-0.112636	N	11.1705
1395	CG5037	FBgn0032222	CG5037	X	0.096914	N	12.1905	0.164091	N	11.3791
1396	CG5044	FBgn0038326	CG5044	A	0.312034	N	8.24731	0.353364	N	6.89805
1397	CG5053	FBgn0039352	CG5053	A	-0.166802	N	7.96148	-0.491455	N	6.75018
1398	CG5059	FBgn0037007	CG5059	A	0.252316	M	11.3046	0.213545	N	10.0804
1399	CG5068	FBgn0035951	CG5068	A	0.00393445	N	9.64051	0.371818	M	7.35191
1400	CG5091	FBgn0032234	CG5091	X	0.0744261	N	8.11502	0.0971818	N	6.04632
1401	CG5104	FBgn0037009	CG5104	A	0.56697	M	8.25917	0.589091	M	6.75545
1402	CG5111	FBgn0039343	CG5111	A	0.107324	N	8.43913	0.0135455	N	7.23632
1403	CG5116	FBgn0039339	CG5116	A	-0.0081219	N	9.62905	-0.282364	N	8.56591
1404	CG5168	FBgn0032246	CG5168	X	-0.0414358	N	10.2481	0.0242727	N	8.54186
1405	CG5174	FBgn0034345	CG5174	A	0.192511	N	12.2059	0.323273	M	10.6945
1406	CG5180	FBgn0043457	CG5180	A	0.29201	M	6.82442	-0.150273	N	4.87468
1407	CG5188	FBgn0032247	CG5188	X	0.156215	N	9.99514	-0.027	N	8.4915
1408	CG5190	FBgn0034351	CG5190	A	0.183131	M	9.56518	0.0743636	N	6.92873
1409	CG5196	FBgn0038039	CG5196	A	0.179416	N	9.58369	-0.112909	N	8.27436
1410	CG5220	FBgn0038471	CG5220	A	0.179076	N	9.64194	0.122091	N	7.60623
1411	CG5224	FBgn0034354	CG5224	A	0.294936	N	10.6543	0.00572727	N	8.65977
1412	CG5235	FBgn0036565	CG5235	U	0.0672806	N	11.1391	0.024	N	4.02691
1413	CG5245	FBgn0038047	CG5245	A	0.45419	M	7.17442	-0.101182	N	5.91786
1414	CG5261	FBgn0031912	CG5261	X	0.0867077	N	10.1175	0.336455	N	10.6563
1415	CG5273	FBgn0040382	CG5273	A	0.398605	M	8.47627	0.0887273	N	8.70191
1416	CG5274	FBgn0036987	CG5274	A	0.297482	N	8.32913	-0.149364	N	6.01541
1417	CG5284	FBgn0036566	CG5284	A	-0.108316	N	9.2091	0.271	N	9.1435
1418	CG5287	FBgn0032477	CG5287	X	-0.0137811	N	9.98646	0.0940909	N	8.65286
1419	CG5315	FBgn0038984	CG5315	A	0.0426515	N	11.6089	0.229364	N	11.8774
1420	CG5325	FBgn0032407	CG5325	X	0.370012	M	10.855	0.324818	M	9.56014
1421	CG5339	FBgn0034925	CG5339	A	0.271433	N	10.8897	-0.0708182	N	8.6105
1422	CG5346	FBgn0038981	CG5346	A	0.198057	N	11.0152	-0.0416364	N	10.5701
1423	CG5360	FBgn0034873	CG5360	A	-0.228722	N	8.39863	-0.185636	N	5.896
1424	CG5362	FBgn0032237	CG5362	X	0.282833	N	11.809	0.212273	N	12.7804
1425	CG5375	FBgn0032221	CG5375	X	-0.402925	N	9.82296	-0.446364	N	9.25545
1426	CG5382	FBgn0038950	CG5382	A	0.34305	M	10.0684	0.0668182	N	9.2965
1427	CG5384	FBgn0032216	CG5384	X	0.141503	M	10.3155	0.0151818	N	7.96041
1428	CG5412	FBgn0038806	CG5412	A	0.384744	M	8.1927	-0.0571818	N	6.80541
1429	CG5414	FBgn0036569	CG5414	A	0.119294	N	7.9941	0.00745455	N	6.42036
1430	CG5428	FBgn0034887	CG5428	A	0.208709	N	4.76551	1.45409	M	7.09586
1431	CG5445	FBgn0030838	CG5445	A	0.366955	M	9.18149	-0.330091	N	8.49841
1432	CG5446	FBgn0032429	CG5446	X	0.350057	N	10.2707	0.0272727	N	8.31436
1433	CG5447	FBgn0039427	CG5447	A	0.406357	M	9.08746	0.0445455	N	7.54473
1434	CG5463	FBgn0039153	CG5463	A	0.398529	M	6.2381	0.195364	N	5.62395
1435	CG5482	FBgn0034368	CG5482	A	0.0109488	N	10.8019	-0.102636	N	8.51495
1436	CG5484	FBgn0039450	CG5484	A	0.0938853	N	9.12242	0.228091	N	7.71441
1437	CG5498	FBgn0027565	CG5498	A	0.0691183	N	8.74522	-0.137	N	6.60505
1438	CG5514	FBgn0039560	CG5514	A	-0.456954	N	5.65924	-0.402818	N	5.14277
1439	CG5525	FBgn0032444	CG5525	X	0.0255037	N	13.5768	0.06	N	11.5441
1440	CG5532	FBgn0034902	CG5532	A	0.463748	M	8.95515	-0.135818	N	8.49927
1441	CG5537	FBgn0035639	CG5537	A	0.479941	M	8.10088	-0.368182	N	7.44009
1442	CG5541	FBgn0030603	CG5541	A	0.0311645	N	7.33586	0.0351818	N	7.16605
1443	CG5554	FBgn0034914	CG5554	A	-0.0340427	N	11.3432	-0.142182	N	7.84373
1444	CG5555	FBgn0038686	CG5555	A	0.166438	N	8.70571	0.0476364	N	6.99673
1445	CG5559	FBgn0032653	CG5559	X	-0.525101	F	5.54861	0.372909	N	6.49582
1446	CG5567	FBgn0036760	CG5567	A	0.278405	N	10.2982	0.0671818	N	10.3951
1447	CG5585	FBgn0036973	CG5585	A	0.0996488	N	10.1591	-0.0864545	N	8.35059
1448	CG5590	FBgn0039537	CG5590	A	0.223626	M	10.3332	0.0491818	N	8.9105
1449	CG5599	FBgn0030612	CG5599	A	0.358221	N	7.95689	0.210545	N	6.29036
1450	CG5604	FBgn0032208	CG5604	X	-0.586659	F	7.62626	0.106182	N	7.19355
1451	CG5625	FBgn0034708	CG5625	A	0.107814	N	9.13592	0.0224545	N	7.68832
1452	CG5640	FBgn0032207	CG5640	X	-0.718017	F	10.4202	-0.116273	N	8.56823
1453	CG5641	FBgn0038046	CG5641	A	0.271177	N	10.881	0.253455	N	8.32964
1454	CG5642	FBgn0036258	CG5642	A	0.217161	N	12.3613	0.0641818	N	9.78264
1455	CG5645	FBgn0036254	CG5645	A	-0.380789	N	7.73626	-0.334364	N	5.53764
1456	CG5691	FBgn0035297	CG5691	A	-0.286719	N	7.98918	-0.0549091	N	7.16882
1457	CG5694	FBgn0032197	CG5694	U	-0.215921	N	7.97121	0.0124545	N	6.22377
1458	CG5706	FBgn0039175	CG5706	A	0.336083	M	10.4641	0.00881818	N	7.94777
1459	CG5708	FBgn0032196	CG5708	X	-0.0470935	N	9.14695	-0.032	N	7.91891
1460	CG5720	FBgn0028471	CG5720	A	-0.287785	N	8.5638	-0.222818	N	6.65114
1461	CG5721	FBgn0034315	CG5721	A	0.0193657	N	10.3422	-0.133818	N	8.85555
1462	CG5726	FBgn0034313	CG5726	A	-0.135502	N	10.7974	-0.0378182	N	8.84309
1463	CG5746	FBgn0039186	CG5746	A	-0.159461	N	11.8746	0.0220909	N	9.93632
1464	CG5758	FBgn0032666	CG5758	U	0.0397362	N	9.05197	0.249909	N	8.82995
1465	CG5792	FBgn0032455	CG5792	X	0.264399	N	8.35673	-0.133364	N	6.33259
1466	CG5793	FBgn0038858	CG5793	A	0.17562	N	5.54222	-0.104455	N	8.05523
1467	CG5794	FBgn0039214	CG5794	A	-0.789743	F	7.52205	-0.126727	N	6.90909
1468	CG5800	FBgn0030855	CG5800	A	0.141545	N	10.0549	0.365455	M	8.49227
1469	CG5802	FBgn0038863	CG5802	A	0.0555869	N	9.85833	0.0187273	N	8.72909
1470	CG5807	FBgn0027539	CG5807	A	0.396136	N	7.10723	-0.0890909	N	5.62073
1471	CG5815	FBgn0027574	CG5815	A	-0.187753	N	9.39548	0.083	N	8.08286
1472	CG5823	FBgn0038515	CG5823	A	0.322423	M	8.95265	0.268545	N	6.50682
1473	CG5830	FBgn0036556	CG5830	A	-0.111335	N	9.75059	0.157091	N	8.75618
1474	CG5846	FBgn0032171	CG5846	U	-0.301274	F	9.14803	-0.317182	N	8.37259
1475	CG5859	FBgn0025830	CG5859	U	0.151655	N	6.21313	0.275455	N	4.75091
1476	CG5861	FBgn0015338	CG5861	X	0.411119	M	9.81195	0.282545	M	11.4823
1477	CG5869	FBgn0028894	CG5869	X	0.0539555	N	7.68365	0.306545	N	6.10009
1478	CG5871	FBgn0038870	CG5871	A	-0.0232077	N	6.49258	0.134273	N	4.77786
1479	CG5880	FBgn0039489	CG5880	A	0.450382	M	6.68756	-0.370818	N	5.58941
1480	CG5885	FBgn0025700	CG5885	X	0.397579	M	11.7405	0.271273	N	11.3223
1481	CG5902	FBgn0039136	CG5902	U	0.396287	M	3.79636	-0.041	N	3.6105
1482	CG5909	FBgn0039495	CG5909	A	0.566304	N	6.88408	0.416455	N	8.75668
1483	CG5913	FBgn0039385	CG5913	A	-0.137152	N	10.9476	-0.0489091	N	7.78018
1484	CG5919	FBgn0038876	CG5919	A	0.0826722	N	8.86342	-0.0333636	N	8.82723
1485	CG5921	FBgn0029835	CG5921	A	-0.295358	N	6.8875	-0.288545	N	6.78373
1486	CG5931	FBgn0036548	CG5931	A	-0.535169	N	8.78504	0.229818	N	6.02518
1487	CG5946	FBgn0036211	CG5946	A	0.225632	N	9.39035	0.286818	N	9.41659
1488		FBgn0039386	CG5948	U	0.179152	N	2.11807	-0.616636	F	5.76486
1489	CG5961	FBgn0038056	CG5961	A	0.0517658	N	10.0859	-0.126727	N	9.94636
1490	CG5970	FBgn0033842	CG5970	A	0.121843	N	9.13789	-0.176727	N	6.51582
1491	CG5978	FBgn0035916	CG5978	A	0.245098	M	9.94078	-0.0209091	N	7.97336
1492	CG5991	FBgn0026576	CG5991	A	0.300203	N	7.67959	0.0575455	N	5.84668
1493	CG6004	FBgn0036203	CG6004	A	-0.205017	N	8.19848	0.253	N	6.47395
1494	CG6013	FBgn0038675	CG6013	A	0.147794	N	10.5476	0.184455	N	9.37323
1495	CG6014	FBgn0027542	CG6014	A	-0.472814	N	9.74866	0.0647273	N	9.07473
1496	CG6015	FBgn0038927	CG6015	A	0.0927135	N	11.9433	-0.0487273	N	9.75145
1497	CG6020	FBgn0037001	CG6020	A	0.188915	N	11.0928	0.0297273	N	11.2277
1498	CG6038	FBgn0036198	CG6038	A	0.266352	N	7.64053	0.02	N	5.83336
1499	CG6040	FBgn0038679	CG6040	A	-0.425951	F	5.51196	0.0262727	N	6.22314
1500	CG6055	FBgn0031918	CG6055	X	0.54999	M	4.96864	-0.301	N	7.37732
1501	CG6073	FBgn0039417	CG6073	A	0.252823	M	8.9813	-0.354455	N	7.52532
1502	CG6084	FBgn0086254	CG6084	A	0.371102	M	10.4383	0.545182	N	10.8143
1503	CG6091	FBgn0036180	CG6091	A	0.00446149	N	7.16744	-0.159727	N	5.8915
1504	CG6118	FBgn0038339	CG6118	A	-0.801553	F	4.64263	-0.204182	N	3.69291
1505	CG6126	FBgn0038407	CG6126	A	0.430325	N	8.89711	0.222091	N	9.81341
1506	CG6133	FBgn0026079	CG6133	A	0.0838802	N	7.07462	-0.0958182	N	5.56782
1507	CG6151	FBgn0036533	CG6151	A	0.00157405	N	10.6432	0.0808182	N	10.3965
1508	CG6175	FBgn0036152	CG6175	A	0.229699	N	7.84	-0.324273	F	8.62541
1509	CG6181	FBgn0032340	CG6181	X	-0.256195	N	7.11024	-0.221091	N	5.42582
1510	CG6191	FBgn0027581	CG6191	A	0.0136497	N	8.3915	0.0914545	N	7.84155
1511	CG6192	FBgn0032341	CG6192	X	-0.47683	N	7.82904	0.102545	N	7.78573
1512		FBgn0038325	CG6194	U	0.439417	N	6.51125	0.246545	N	4.98509
1513	CG6195	FBgn0038723	CG6195	U	0.0019585	N	12.4914	-0.102273	N	10.5628
1514	CG6218	FBgn0038321	CG6218	U	0.100811	N	10.3047	0.309818	M	12.0265
1515	CG6234	FBgn0038071	CG6234	A	-0.226087	N	9.57568	0.00463636	N	4.76277
1516	CG6254	FBgn0037794	CG6254	A	0.217277	N	6.3001	-0.148636	N	5.25159
1517	CG6287	FBgn0032350	CG6287	X	0.634544	M	9.86898	0.332636	N	8.37814
1518	CG6295	FBgn0039471	CG6295	A	0.188777	N	2.36243	0.328273	N	4.26086
1519	CG6321	FBgn0036117	CG6321	A	0.383591	M	8.48512	-0.0158182	N	6.95355
1520	CG6356	FBgn0039178	CG6356	A	0.217369	N	8.0583	0.377455	N	8.85509
1521	CG6359	FBgn0038065	CG6359	A	0.290849	M	11.8453	0.0618182	N	11.443
1522	CG6361	FBgn0030925	CG6361	U	0.274792	M	10.1446	0.162	N	10.0072
1523	CG6370	FBgn0034277	CG6370	A	0.154357	N	10.8845	0.356	N	8.16209
1524	CG6388	FBgn0032430	CG6388	U	0.222264	M	8.41461	0.0193636	N	7.88686
1525	CG6393	FBgn0034685	CG6393	A	0.201943	N	11.2972	-0.254909	N	8.829
1526	CG6398	FBgn0030870	CG6398	A	0.340313	N	12.0127	0.366182	M	10.4087
1527	CG6401	FBgn0034270	CG6401	A	0.381312	M	6.48862	-0.0540909	N	4.96532
1528	CG6414	FBgn0029690	CG6414	A	0.345342	N	6.47232	0.325273	M	8.54655
1529	CG6418	FBgn0036104	CG6418	A	-0.146267	N	8.49737	-0.248182	N	5.987
1530	CG6422	FBgn0039261	CG6422	A	0.154109	N	9.41035	0.273273	M	6.99782
1531	CG6424	FBgn0028494	CG6424	A	-0.392434	N	11.4687	-0.0591818	N	12.5821
1532	CG6439	FBgn0038922	CG6439	A	0.353146	M	9.31674	0.134455	N	9.79686
1533	CG6443	FBgn0032290	CG6443	X	-0.112345	N	10.9803	-0.261636	N	9.91836
1534	CG6448	FBgn0032976	CG6448	U	-0.959256	F	7.50889	-0.273727	N	7.52677
1535	CG6455	FBgn0019960	CG6455	A	0.169338	N	9.38113	0.0306364	N	7.89305
1536	CG6459	FBgn0034259	CG6459	A	0.252523	M	9.95539	-0.224727	N	7.61036
1537	CG6463	FBgn0047038	CG6463	A	0.41948	M	10.185	-0.0780909	N	9.95132
1538	CG6480	FBgn0036964	CG6480	A	0.127508	N	10.0292	-0.170091	N	8.62732
1539	CG6495	FBgn0027550	CG6495	X	-0.332495	N	9.61795	-0.208545	N	9.78155
1540	CG6498	FBgn0036511	CG6498	A	-0.279834	N	9.25915	0.401455	N	8.17045
1541	CG6506	FBgn0030874	CG6506	A	0.297849	N	10.854	-0.0364545	N	8.36214
1542	CG6509	FBgn0032363	CG6509	U	-0.570362	F	9.36076	-0.0556364	N	9.41482
1543	CG6512	FBgn0036702	CG6512	U	0.0401796	N	7.90308	0.194818	N	7.89459
1544	CG6543	FBgn0033879	CG6543	A	0.20198	N	12.7504	0.185818	N	11.5882
1545	CG6568	FBgn0034210	CG6568	A	-0.027992	N	11.1802	-0.120273	N	8.40086
1546	CG6583	FBgn0032420	CG6583	X	0.351444	M	9.79598	-0.215545	N	8.72295
1547	CG6597	FBgn0036967	CG6597	A	0.126669	N	11.8943	0.26	M	9.41836
1548	CG6607	FBgn0039204	CG6607	A	0.0740624	N	9.69293	-0.140455	N	7.83395
1549	CG6608	FBgn0037852	CG6608	A	0.28497	M	8.60358	0.0711818	N	8.50495
1550	CG6617	FBgn0030944	CG6617	A	0.303236	M	10.8967	-0.0764545	N	8.93505
1551	CG6619	FBgn0035676	CG6619	A	-0.543783	N	5.01401	-0.292636	N	5.49886
1552	CG6621	FBgn0037855	CG6621	A	-0.0812439	N	10.2889	0.131	N	8.07314
1553	CG6630	FBgn0031921	CG6630	X	-0.165563	N	7.73352	0.0999091	N	6.71723
1554	CG6637	FBgn0038908	CG6637	A	0.244048	M	9.03052	-0.178636	N	8.11532
1555	CG6638	FBgn0035911	CG6638	A	0.332167	N	7.20347	0.120545	N	5.55636
1556	CG6654	FBgn0038301	CG6654	A	0.109459	N	8.41738	-0.189818	N	6.65764
1557	CG6662	FBgn0035907	CG6662	A	0.180798	N	11.8574	0.0700909	N	10.808
1558	CG6672	FBgn0037875	CG6672	U	0.292558	N	8.36384	0.256727	N	7.84909
1559	CG6693	FBgn0037878	CG6693	A	0.111841	N	10.5893	-0.141545	N	6.53723
1560	CG6694	FBgn0035900	CG6694	A	-0.161835	N	6.56449	-0.0194545	N	5.63727
1561	CG6697	FBgn0027526	CG6697	A	0.365777	M	9.66136	-0.0428182	N	7.18359
1562	CG6707	FBgn0036058	CG6707	A	0.0805519	N	12.0201	0.318273	M	11.322
1563	CG6719	FBgn0037893	CG6719	A	0.201391	N	12.6157	-0.125545	N	9.58186
1564	CG6724	FBgn0032298	CG6724	X	0.0478804	N	11.1503	-0.195727	N	9.8365
1565	CG6746	FBgn0032394	CG6746	X	0.0413165	N	10.1227	0.157455	N	9.63545
1566	CG6752	FBgn0038296	CG6752	A	-0.0848262	N	5.38458	-0.387	N	4.61968
1567	CG6764	FBgn0037899	CG6764	A	0.133078	N	11.5752	-0.114	N	11.0217
1568	CG6766	FBgn0032398	CG6766	U	-0.00951545	N	9.50497	0.156364	N	8.37055
1569	CG6767	FBgn0036030	CG6767	U	0.103755	N	10.9085	0.0346364	N	10.5516
1570	CG6769	FBgn0030878	CG6769	A	0.233291	N	10.5146	-0.178727	N	7.71427
1571	CG6769	FBgn0030878dup	CG6769_dup	U	0.166704	N	5.43181	-0.338091	F	5.44895
1572	CG6770	FBgn0032400	CG6770	X	-0.138929	N	10.9055	-0.0457273	N	9.89586
1573	CG6782	FBgn0037912	CG6782	A	0.169869	N	9.84817	0.173727	N	10.4403
1574	CG6783	FBgn0037913	CG6783	A	0.138644	N	14.1344	-0.0608182	N	12.293
1575	CG6791	FBgn0037918	CG6791	A	0.0108254	N	8.48286	0.175636	N	6.21191
1576	CG6792	FBgn0032401	CG6792	X	-0.425204	F	8.02932	-0.176091	N	6.1415
1577	CG6808	FBgn0037921	CG6808	A	-0.0387341	N	9.78679	-0.125	N	7.59568
1578	CG6812	FBgn0036843	CG6812	A	0.313446	M	7.62998	0.188455	N	7.53523
1579	CG6833	FBgn0036405	CG6833	A	0.170718	N	6.75275	-0.134182	N	4.69582
1580	CG6842	FBgn0027605	CG6842	A	0.213854	N	10.9117	0.163182	N	9.65886
1581	CG6843	FBgn0036827	CG6843	A	-0.55109	N	8.01722	-0.388909	N	6.42582
1582	CG6847	FBgn0030884	CG6847	A	-0.230877	N	5.61901	0.0802727	N	5.83186
1583	CG6854	FBgn0036478	CG6854	A	-0.0933123	N	8.09775	-0.130909	N	5.47918
1584	CG6856	FBgn0036819	CG6856	A	0.239386	N	6.31656	-0.100727	N	5.56373
1585	CG6859	FBgn0036484	CG6859	A	0.307152	M	8.69244	0.139273	N	6.17609
1586	CG6876	FBgn0036487	CG6876	A	0.239902	M	8.18301	0.132364	N	6.10218
1587	CG6878	FBgn0036488	CG6878	A	0.0920446	N	11.4956	-0.331636	N	11.5194
1588	CG6879	FBgn0039222	CG6879	A	0.163851	N	1.94795	-0.00663636	N	3.94014
1589	CG6891	FBgn0030955	CG6891	A	0.205322	N	12.2666	0.347091	N	7.75909
1590	CG6907	FBgn0031711	CG6907	A	0.0958922	N	9.06711	-0.211727	N	7.9155
1591	CG6915	FBgn0035898	CG6915	A	-0.354531	N	8.88908	-0.0301818	N	7.63318
1592	CG6951	FBgn0036959	CG6951	A	0.411797	M	7.57312	-0.0977273	N	5.6225
1593	CG6961	FBgn0030959	CG6961	A	0.126143	N	9.12072	0.251364	M	6.20968
1594	CG6966	FBgn0038286	CG6966	A	0.24703	M	8.60448	0.377273	N	7.74118
1595	CG6969	FBgn0039005	CG6969	A	0.519091	N	5.50848	0.318	N	5.78936
1596	CG6982	FBgn0039014	CG6982	A	0.519556	M	9.75771	0.261636	N	8.81782
1597	CG6995	FBgn0039229	CG6995	A	-0.611223	N	11.9325	-0.410364	N	8.63127
1598	CG7006	FBgn0039233	CG7006	A	0.13736	N	8.46301	-0.407364	N	7.08695
1599	CG7011	FBgn0036489	CG7011	A	0.363079	M	7.99157	0.228545	N	6.21455
1600	CG7023	FBgn0039025	CG7023	A	0.227941	N	8.58707	-0.151273	N	8.298
1601	CG7029	FBgn0039026	CG7029	A	-0.0324513	N	7.03091	-0.0126364	N	6.87995
1602	CG7033	FBgn0030086	CG7033	A	0.0880014	N	13.6259	0.170909	N	11.4916
1603	CG7047	FBgn0035103	CG7047	A	0.132196	N	9.42435	0.305727	N	8.57159
1604	CG7048	FBgn0038976	CG7048	A	0.156315	N	11.2085	-0.174364	N	8.25264
1605	CG7065	FBgn0030091	CG7065	A	-0.358166	N	8.6212	-0.0442727	N	5.77995
1606	CG7077	FBgn0038946	CG7077	A	0.23396	N	9.77401	0.083	N	9.38859
1607	CG7099	FBgn0032517	CG7099	A	-0.148356	N	7.49717	-0.218909	N	5.76191
1608	CG7112	FBgn0035879	CG7112	A	-0.170822	N	9.78538	0.0312727	N	8.97664
1609	CG7139	FBgn0027532	CG7139	A	-0.149988	N	9.92784	-0.0676364	N	8.91109
1610	CG7145	FBgn0037138	CG7145	A	-0.0053572	N	9.48459	0.609091	M	8.31664
1611	CG7148	FBgn0046301	CG7148	A	0.447745	N	6.72661	0.0505455	N	5.26282
1612	CG7154	FBgn0031947	CG7154	X	-0.0525342	N	8.31396	-0.0110909	N	5.88118
1613	CG7172	FBgn0037102	CG7172	A	0.0328571	N	5.94568	-0.0821818	N	5.27764
1614	CG7182	FBgn0035878	CG7182	A	0.176819	N	10.3778	-0.257455	N	7.81018
1615	CG7185	FBgn0035872	CG7185	A	0.255943	N	7.91587	0.134273	N	5.57532
1616	CG7188	FBgn0035871	CG7188	A	0.266341	N	11.3199	0.401909	M	11.8641
1617	CG7192	FBgn0030894	CG7192	A	-0.184594	N	10.9154	0.08	N	9.00009
1618	CG7196	FBgn0031944	CG7196	X	-0.485907	N	8.33428	0.0300909	N	4.92414
1619	CG7197	FBgn0035866	CG7197	U	0.354412	N	10.2174	-0.043	N	8.24132
1620	CG7200	FBgn0032671	CG7200	X	0.290783	M	9.66935	-0.0656364	N	6.38336
1621	CG7207	FBgn0027569	CG7207	A	-0.136342	N	8.45219	-0.115818	N	7.43055
1622	CG7214	FBgn0031940	CG7214	X	1.1567	M	4.04001	-0.0195455	N	12.396
1623	CG7214dup	FBgn0031940dup	CG7214_dup	X	0.413576	N	4.71834	1.04982	M	12.0401
1624	CG7218	FBgn0038569	CG7218	A	0.1564	N	3.84223	-0.0731818	N	4.03177
1625	CG7219	FBgn0031973	CG7219	X	0.291274	M	9.03487	1.16909	N	9.18009
1626	CG7222	FBgn0033551	CG7222	A	0.549781	M	8.24934	0.332182	M	7.71864
1627	CG7224	FBgn0031971	CG7224	X	-0.286733	N	10.0985	-0.302182	N	10.7939
1628	CG7262	FBgn0038274	CG7262	A	0.104129	N	11.5218	-0.0119091	N	7.65414
1629	CG7265	FBgn0038272	CG7265	A	0.145239	N	10.9445	0.157909	N	8.91186
1630	CG7272	FBgn0036501	CG7272	A	0.159813	N	9.52595	-0.134818	N	10.0966
1631	CG7277	FBgn0031713	CG7277	X	0.111606	N	10.6846	0.123273	N	9.58682
1632	CG7288	FBgn0030969	CG7288	A	0.383215	M	7.98467	-0.00554545	N	5.67495
1633	CG7331	FBgn0037582	CG7331	A	0.222648	N	9.13864	0.0901818	N	8.63655
1634	CG7351	FBgn0036184	CG7351	A	0.433009	M	9.3103	0.617636	M	6.72836
1635	CG7359	FBgn0025617	CG7359	A	0.382162	M	8.71233	-0.0874545	N	9.00573
1636	CG7364	FBgn0028541	CG7364	X	0.0695273	N	8.53789	0.419455	M	6.27991
1637	CG7372	FBgn0036522	CG7372	A	0.153595	N	8.72601	0.00118182	N	6.32241
1638	CG7375	FBgn0035853	CG7375	A	0.147827	N	11.1262	0.063	N	10.3836
1639	CG7376	FBgn0035689	CG7376	A	-0.078243	N	9.67477	-0.204727	N	7.27727
1640	CG7378	FBgn0030976	CG7378	U	-0.266164	N	10.4423	0.146364	N	13.6642
1641	CG7379	FBgn0038546	CG7379	A	-0.052036	N	10.6083	-0.220091	N	8.94623
1642	CG7397	FBgn0038543	CG7397	U	-0.413748	N	8.3613	-0.0323636	N	8.49218
1643	CG7414	FBgn0037135	CG7414	A	0.265921	M	13.2375	0.268636	N	11.8028
1644	CG7427	FBgn0036510	CG7427	A	0.204698	N	11.1817	-0.0109091	N	9.94936
1645	CG7429	FBgn0031979	CG7429	X	-0.00128235	N	7.24759	0.0504545	N	5.75959
1646	CG7432	FBgn0038727	CG7432	A	-0.0537022	N	5.51513	-0.130364	N	4.85564
1647	CG7433	FBgn0036927	CG7433	A	0.0453347	N	12.6577	0.0689091	N	11.4867
1648	CG7488	FBgn0038106	CG7488	A	0.10013	N	9.7433	-0.113182	N	8.41677
1649	CG7502	FBgn0030987	CG7502	A	-0.715677	F	9.19653	-0.666727	F	8.60182
1650	CG7516	FBgn0028529	CG7516	X	-0.143121	N	8.08401	-0.308364	N	6.12791
1651	CG7518	FBgn0038108	CG7518	A	-0.299049	N	8.80804	-0.0890909	N	6.63336
1652	CG7523	FBgn0038533	CG7523	A	0.366954	M	8.3035	-0.143455	N	7.04782
1653	CG7546	FBgn0035793	CG7546	A	-0.296947	N	11.7729	0.211909	N	10.5474
1654	CG7582	FBgn0039681	CG7582	A	0.659382	M	8.6238	0.375273	M	7.73118
1655	CG7597	FBgn0037093	CG7597	A	-0.191407	N	8.15314	0.0179091	N	6.96041
1656	CG7628	FBgn0036137	CG7628	A	-0.176415	N	9.88895	-0.412909	N	8.77245
1657	CG7656	FBgn0036516	CG7656	U	0.1958	M	10.9792	0.258818	M	9.73977
1658	CG7671	FBgn0038609	CG7671	A	0.220223	M	9.68138	-0.122364	N	7.59945
1659	CG7675	FBgn0038610	CG7675	A	0.189776	N	10.2943	-0.00709091	N	7.92464
1660	CG7698	FBgn0038636	CG7698	A	0.164335	N	8.68196	0.107182	N	6.10314
1661	CG7705	FBgn0038639	CG7705	A	0.0854117	N	8.37448	0.00281818	N	6.98005
1662	CG7713	FBgn0038545	CG7713	X	0.430951	N	8.38188	0.0537273	N	5.14277
1663	CG7713dup	FBgn0038545dup	CG7713_dup	A	0.498821	M	8.91931	0.615636	M	9.04491
1664	CG7728	FBgn0036686	CG7728	A	-0.381898	N	9.56236	-0.593545	N	7.52523
1665	CG7739	FBgn0036509	CG7739	A	0.133717	N	9.96597	0.153727	N	7.5855
1666	CG7785	FBgn0038564	CG7785	A	-0.156353	N	8.55653	0.256455	N	6.04259
1667	CG7789	FBgn0039698	CG7789	A	0.230302	N	8.7071	-0.0139091	N	7.38341
1668	CG7824	FBgn0039711	CG7824	U	0.211262	N	10.0973	0.0504545	N	9.25686
1669	CG7828	FBgn0036127	CG7828	A	0.0312159	N	10.0506	0.170545	N	6.90973
1670	CG7830	FBgn0032015	CG7830	X	0.402583	M	10.2585	0.341091	N	8.81209
1671	CG7834	FBgn0039697	CG7834	A	0.252604	M	10.294	-0.00390909	N	10.0875
1672	CG7841	FBgn0036502	CG7841	A	0.161131	N	8.60472	-0.169818	N	7.96718
1673	CG7842	FBgn0036691	CG7842	A	0.188373	M	8.44224	0.200818	N	7.26423
1674	CG7843	FBgn0033062	CG7843	A	-0.290556	N	10.6798	-0.053	N	7.94368
1675	CG7852	FBgn0035229	CG7852	A	-0.236534	N	10.2567	0.148364	N	10.1532
1676	CG7857	FBgn0026738	CG7857	A	0.120594	N	10.4509	-0.191455	N	7.32918
1677	CG7860	FBgn0030653	CG7860	A	0.12613	N	9.15676	0.185182	N	7.1885
1678	CG7861	FBgn0033055	CG7861	A	0.208901	M	10.0509	-0.177545	N	9.04159
1679	CG7864	FBgn0035233	CG7864	A	0.449715	M	6.78393	0.096	N	5.79382
1680	CG7870	FBgn0032012	CG7870	X	0.427592	M	8.98934	0.225364	N	6.75032
1681	CG7878	FBgn0037549	CG7878	A	-0.162323	N	9.7717	-0.138364	N	7.29909
1682	CG7891	FBgn0037551	CG7891	A	0.380025	N	8.93331	0.250818	N	7.19768
1683	CG7920	FBgn0039737	CG7920	A	0.0012244	N	11.4207	0.107818	N	11.3623
1684	CG7927	FBgn0027549	CG7927	A	-0.170837	N	8.97773	-0.155727	N	7.3865
1685	CG7946	FBgn0039743	CG7946	A	0.204982	N	9.90569	-0.0356364	N	7.15118
1686	CG7966	FBgn0038115	CG7966	A	0.45457	N	7.90142	0.531091	N	8.19045
1687	CG7967	FBgn0035251	CG7967	A	0.153927	M	11.8073	0.133364	N	11.5318
1688	CG7971	FBgn0035253	CG7971	A	0.240754	N	7.58079	0.305364	N	7.80995
1689	CG7987	FBgn0038244	CG7987	A	-0.117803	N	10.823	-0.0465455	N	9.76755
1690	CG7988	FBgn0038582	CG7988	A	0.186542	N	8.96201	-0.106727	N	7.54091
1691	CG7991	FBgn0035260	CG7991	A	-0.457343	N	8.62496	-0.288182	N	6.18409
1692	CG7997	FBgn0034117	CG7997	A	0.362245	M	8.15101	0.111	N	10.0466
1693	CG7998	FBgn0038587	CG7998	U	0.229239	N	11.476	0.135364	N	12.517
1694	CG8001	FBgn0035268	CG8001	A	0.189602	N	10.4826	-0.0147273	N	9.96082
1695	CG8003	FBgn0036096	CG8003	A	-0.141738	N	10.1181	0.0523636	N	7.53082
1696	CG8009	FBgn0036090	CG8009	A	0.278259	N	7.49771	0.387273	M	6.156
1697	CG8021	FBgn0037602	CG8021	A	0.30174	M	10.2388	-0.103455	N	8.92736
1698	CG8026	FBgn0033391	CG8026	U	0.191323	N	8.8502	0.0601818	N	8.94073
1699	CG8029	FBgn0033393	CG8029	A	-0.0649045	N	11.1675	-0.0662727	N	11.6629
1700	CG8031	FBgn0038110	CG8031	U	0.0952283	N	10.9874	-0.192182	N	9.33882
1701	CG8036	FBgn0037607	CG8036	A	0.062755	N	13.4015	0.563727	N	12.9852
1702	CG8064	FBgn0038597	CG8064	A	0.0427915	N	8.97309	-0.288909	N	6.86109
1703	CG8079	FBgn0034002	CG8079	A	-0.344341	N	9.1185	-0.225909	N	6.89459
1704	CG8092	FBgn0033998	CG8092	A	0.0405704	N	7.63939	0.104273	N	5.07186
1705	CG8108	FBgn0027567	CG8108	A	-1.11334	F	12.3915	-0.462091	N	8.98941
1706	CG8111	FBgn0035825	CG8111	A	0.407617	N	6.54741	-0.266	N	6.12736
1707	CG8121	FBgn0037680	CG8121	A	0.363608	N	9.50764	0.499545	M	7.25305
1708	CG8132	FBgn0037687	CG8132	A	0.457862	M	9.88846	-0.241545	N	9.25214
1709	CG8134	FBgn0030671	CG8134	A	0.404889	M	7.2289	0.613455	M	6.22491
1710	CG8159	FBgn0037619	CG8159	A	0.229997	N	8.93022	-0.367727	N	6.98314
1711	CG8173	FBgn0030864	CG8173	A	0.305855	N	7.96302	0.0916364	N	3.769
1712	CG8184	FBgn0030674	CG8184	A	-0.327267	N	9.40155	0.153545	N	8.0445
1713	CG8188	FBgn0030863	CG8188	A	-0.0068151	N	9.56465	-0.175545	N	7.76132
1714	CG8192	FBgn0034030	CG8192	A	0.019336	N	3.57404	-0.0174545	N	6.12364
1715	CG8199	FBgn0037709	CG8199	A	0.357429	M	5.61587	0.211273	N	5.20409
1716	CG8202	FBgn0037622	CG8202	A	0.222011	M	9.145	-0.137545	N	7.28723
1717	CG8213	FBgn0033359	CG8213	A	0.248814	N	1.93463	0.0307273	N	3.70155
1718	CG8223	FBgn0037624	CG8223	A	0.173349	M	11.8622	-0.0108182	N	6.29841
1719	CG8230	FBgn0027607	CG8230	A	0.0948226	N	9.44009	0.203909	N	8.50623
1720	CG8233	FBgn0033897	CG8233	A	-0.137571	N	10.1267	-0.104455	N	7.61305
1721	CG8239	FBgn0030683	CG8239	A	0.264991	M	7.85117	-0.089	N	6.02077
1722	CG8247	FBgn0033348	CG8247	A	0.124016	N	7.37331	-0.0109091	N	3.82473
1723	CG8258	FBgn0033342	CG8258	A	0.189803	M	11.1876	0.169364	N	8.10659
1724	CG8270	FBgn0035703	CG8270	U	0.243872	N	6.49419	0.129	N	5.07795
1725	CG8289	FBgn0030854	CG8289	A	-0.0390563	N	13.1814	0.0620909	N	9.23077
1726	CG8291	FBgn0034049	CG8291	A	0.0735709	N	7.13583	0.258727	N	5.41318
1727	CG8306	FBgn0034142	CG8306	A	0.142906	N	11.8801	0.0697273	N	10.7903
1728	CG8312	FBgn0037720	CG8312	A	-0.0860138	N	9.59745	0.134455	N	9.27459
1729	CG8314	FBgn0034057	CG8314	A	0.387977	M	8.33926	0.574455	M	8.84641
1730	CG8315	FBgn0034058	CG8315	U	0.485996	M	9.35825	-0.0323636	N	8.13345
1731	CG8317	FBgn0034140	CG8317	A	0.433852	N	9.0715	0.0872727	N	9.08536
1732	CG8331	FBgn0033906	CG8331	A	0.27021	N	11.2943	0.0501818	N	11.4762
1733	CG8334	FBgn0036913	CG8334	A	-0.152746	N	7.90706	-0.0881818	N	8.01064
1734	CG8336	FBgn0036020	CG8336	A	0.117366	N	8.3073	0.288182	N	6.82455
1735	CG8359	FBgn0037634	CG8359	A	0.067999	N	7.54451	-0.023	N	4.91859
1736	CG8360	FBgn0032001	CG8360	X	0.491241	M	9.33822	0.349182	M	10.8193
1737	CG8379	FBgn0037638	CG8379	A	0.204547	M	9.16013	-0.175455	N	6.74973
1738	CG8388	FBgn0034062	CG8388	A	0.0552528	N	8.44721	0.00854545	N	6.17273
1739	CG8408	FBgn0030850	CG8408	A	0.172014	N	10.2057	0.121545	N	10.3778
1740	CG8428	FBgn0086676	CG8428	A	-0.191619	N	8.85643	0.0997273	N	6.91268
1741	CG8443	FBgn0034087	CG8443	A	-0.24368	N	9.22257	0.0353636	N	8.06823
1742	CG8444	FBgn0037671	CG8444	A	0.219478	N	12.118	0.269909	M	11.7465
1743	CG8445	FBgn0034088	CG8445	A	0.250757	M	10.5428	0.0208182	N	8.21768
1744	CG8446	FBgn0034089	CG8446	U	0.159042	N	10.7252	-0.151273	N	9.76555
1745	CG8460	FBgn0031996	CG8460	X	0.405569	M	10.8173	-0.151364	N	8.0815
1746	CG8468	FBgn0033913	CG8468	U	0.415159	N	9.48012	-0.0379091	N	8.69032
1747	CG8481	FBgn0037747	CG8481	A	0.332828	M	7.67905	-0.0734545	N	7.68509
1748	CG8485	FBgn0033915	CG8485	A	-0.137294	N	10.4673	-0.0407273	N	7.41955
1749	CG8498	FBgn0031992	CG8498	A	0.266619	N	11.0619	0.00263636	N	11.0007
1750	CG8507	FBgn0037756	CG8507	A	0.131265	N	10.4226	0.205455	N	8.07518
1751	CG8516	FBgn0037757	CG8516	A	-0.105167	N	7.08961	-0.000181818	N	5.95973
1752	CG8531	FBgn0033918	CG8531	A	0.167086	N	9.19064	-0.0998182	N	8.21182
1753	CG8545	FBgn0033741	CG8545	A	-0.340675	N	6.98883	-0.302364	N	5.52164
1754	CG8547	FBgn0033919	CG8547	A	0.0891205	N	7.27994	-0.168909	N	6.05645
1755	CG8557	FBgn0030842	CG8557	A	-0.519686	N	7.78933	-0.0226364	N	6.05459
1756	CG8578	FBgn0030699	CG8578	A	-0.0628296	N	8.79232	-0.345273	F	7.47727
1757	CG8589	FBgn0033921	CG8589	A	0.030664	N	7.57854	-0.150091	N	6.11768
1758	CG8600	FBgn0035765	CG8600	A	0.383932	M	10.2277	-0.0365455	N	7.31464
1759	CG8602	FBgn0035763	CG8602	U	0.328342	M	9.5676	0.194727	N	8.45455
1760	CG8607	FBgn0035760	CG8607	A	0.235214	N	7.67983	-0.00972727	N	6.29977
1761	CG8617	FBgn0033925	CG8617	A	0.16969	M	10.426	-0.130364	N	9.83727
1762	CG8635	FBgn0033317	CG8635	A	-0.0175256	N	10.6956	-0.360909	N	7.94173
1763	CG8636	FBgn0029629	CG8636	A	0.187235	M	12.3521	-0.145091	N	10.9777
1764	CG8668	FBgn0031988	CG8668	X	-0.307984	F	8.34902	-0.0987273	N	7.10809
1765	CG8677	FBgn0026577	CG8677	X	-1.32233	F	11.112	-0.283909	N	10.0037
1766	CG8678	FBgn0032935	CG8678	X	-0.0571022	N	7.24464	0.0263636	N	7.506
1767	CG8680	FBgn0031684	CG8680	X	0.137051	N	11.0768	-0.175182	N	10.9943
1768	CG8683	FBgn0031985	CG8683	X	-0.186373	N	9.68615	0.0667273	N	9.30391
1769	CG8707	FBgn0033272	CG8707	A	0.318185	M	9.26512	0.506727	M	8.67036
1770	CG8709	FBgn0033269	CG8709	A	-0.337565	N	9.61166	0.0341818	N	8.12291
1771	CG8728	FBgn0033235	CG8728	A	0.0100286	N	10.8424	0.0592727	N	9.87045
1772	CG8735	FBgn0033309	CG8735	A	0.204989	N	10.1409	0.0336364	N	8.87909
1773	CG8740	FBgn0027585	CG8740	A	-0.242727	N	9.39092	0.225182	N	10.3458
1774	CG8768	FBgn0033769	CG8768	A	0.303011	M	7.47746	0.193364	N	6.82568
1775	CG8776	FBgn0033764	CG8776	A	0.153018	N	10.4765	0.579818	M	10.1914
1776	CG8778	FBgn0033761	CG8778	A	0.168544	N	8.73012	-0.00136364	N	7.36741
1777	CG8786	FBgn0036897	CG8786	A	-0.0117097	N	9.7823	-0.0536364	N	9.28882
1778	CG8798	FBgn0036892	CG8798	A	-0.061259	N	9.66938	0.0653636	N	7.59132
1779	CG8801	FBgn0028473	CG8801	A	0.368139	M	8.80127	0.0861818	N	6.92773
1780	CG8816	FBgn0033754	CG8816	A	0.15423	N	8.7333	-0.102091	N	6.55368
1781	CG8818	FBgn0033751	CG8818	A	0.539547	M	9.79382	0.235818	N	9.64355
1782	CG8831	FBgn0033737	CG8831	A	-0.0381524	N	10.1971	0.0637273	N	6.63741
1783	CG8854	FBgn0033702	CG8854	A	0.483902	M	7.68169	0.259455	N	5.98955
1784	CG8863	FBgn0038145	CG8863	A	0.0256127	N	11.9891	-0.0773636	N	10.5108
1785	CG8878	FBgn0027504	CG8878	A	-0.384378	N	10.3628	-0.216909	N	7.72636
1786	CG8889	FBgn0033675	CG8889	A	0.243878	N	9.8718	-0.00772727	N	9.62914
1787	CG8920	FBgn0027529	CG8920	A	-0.321469	F	9.1647	-0.269545	N	7.63586
1788	CG8927	FBgn0038405	CG8927	A	-0.00284566	N	7.25308	0.0146364	N	12.4648
1789	CG8929	FBgn0034504	CG8929	A	-0.316461	N	11.9325	0.0188182	N	10.568
1790	CG8931	FBgn0030717	CG8931	A	0.259794	M	10.1288	-0.0440909	N	9.01014
1791	CG8944	FBgn0030680	CG8944	A	-0.0497972	N	9.30518	-0.0271818	N	7.10332
1792	CG8949	FBgn0030812	CG8949	A	-0.0960926	N	10.1933	0.0140909	N	8.21432
1793	CG8963	FBgn0034181	CG8963	A	0.0962327	N	10.464	0.0235455	N	7.45286
1794	CG8974	FBgn0030693	CG8974	A	0.232538	N	11.6687	0.146091	N	11.6596
1795	CG8979	FBgn0033669	CG8979	X	0.244535	M	10.5741	0.385273	M	9.772
1796	CG9000	FBgn0034176	CG9000	A	0.121072	N	12.9802	0.0515455	N	10.2036
1797	CG9005	FBgn0033638	CG9005	A	-0.385409	N	10.121	-0.231909	N	9.01277
1798	CG9007	FBgn0036398	CG9007	A	-0.906474	F	9.13608	0.121273	N	8.25991
1799	CG9018	FBgn0035318	CG9018	A	0.0948915	N	10.1888	-0.0918182	N	7.73527
1800	CG9034	FBgn0040931	CG9034	A	-0.0384008	N	10.4078	-0.264	N	11.2746
1801	CG9044	FBgn0031752	CG9044	X	-0.0173169	N	4.29602	0.161455	N	4.63418
1802	CG9056	FBgn0030702	CG9056	A	-0.429235	N	11.3496	0.0494545	N	10.4605
1803	CG9062	FBgn0033607	CG9062	A	-0.176475	F	9.99962	-0.00354545	N	8.5115
1804	CG9066	FBgn0030703	CG9066	A	0.131915	N	12.1504	0.248182	N	11.7115
1805	CG9067	FBgn0033605	CG9067	A	0.262914	N	9.50516	-0.198	N	8.366
1806	CG9086	FBgn0030809	CG9086	A	-0.0250588	N	10.3943	-0.110273	N	10.0055
1807	CG9104	FBgn0030800	CG9104	A	0.267265	M	9.02373	-0.124545	N	7.733
1808	CG9119	FBgn0035189	CG9119	A	0.177982	N	8.04104	0.606727	N	9.42318
1809	CG9134	FBgn0035199	CG9134	A	0.152609	N	8.15281	-0.361818	N	7.86982
1810	CG9135	FBgn0031769	CG9135	X	-0.218302	N	12.8037	0.0357273	N	8.48886
1811	CG9140	FBgn0031771	CG9140	X	0.0918509	N	11.4312	-0.0451818	N	12.559
1812	CG9164	FBgn0030634	CG9164	A	0.148974	N	7.11694	-0.163273	N	6.70755
1813	CG9186	FBgn0035206	CG9186	A	0.258132	N	10.1373	0.227636	N	8.87136
1814	CG9216	FBgn0030726	CG9216	A	-0.340752	N	7.91653	0.171364	N	7.42532
1815	CG9226	FBgn0031782	CG9226	A	0.209431	N	5.74954	0.105545	N	4.41377
1816	CG9231	FBgn0036887	CG9231	A	0.267141	N	8.97202	-0.104909	N	9.67045
1817	CG9232	FBgn0031845	CG9232	A	0.406864	M	8.3737	0.388	N	9.03945
1818	CG9236	FBgn0034558	CG9236	X	0.206536	N	8.53176	0.150818	N	6.59186
1819	CG9238	FBgn0036428	CG9238	A	0.262145	N	9.11038	-0.124364	N	9.49055
1820	CG9246	FBgn0032925	CG9246	X	-0.176502	N	8.84639	-0.28	N	6.94045
1821	CG9247	FBgn0032924	CG9247	A	0.241197	N	8.03249	-0.0475455	N	5.82441
1822	CG9253	FBgn0032919	CG9253	X	0.257311	M	10.0324	0.558091	M	7.67495
1823	CG9265	FBgn0032910	CG9265	X	-0.0968574	N	7.32797	0.113545	N	8.39268
1824	CG9267	FBgn0032524	CG9267	X	0.0476708	N	7.8133	-0.127818	N	6.82055
1825	CG9281	FBgn0030672	CG9281	A	0.188813	N	10.5502	0.0536364	N	10.1431
1826	CG9298	FBgn0032060	CG9298	X	0.146225	N	9.55826	-0.182545	N	8.00809
1827	CG9302	FBgn0032514	CG9302	X	0.485412	M	8.40495	0.162455	N	5.44686
1828	CG9305	FBgn0032512	CG9305	X	-0.208198	N	10.6059	-0.253909	N	8.50777
1829	CG9306	FBgn0032511	CG9306	X	0.167344	N	10.965	-0.0858182	N	11.8493
1830	CG9311	FBgn0036448	CG9311	A	-0.561805	N	10.7188	0.0393636	N	9.57041
1831	CG9317	FBgn0032879	CG9317	X	-0.0233904	N	5.35187	0.00136364	N	8.14814
1832	CG9330	FBgn0036888	CG9330	A	-0.100524	N	9.14391	-0.042	N	6.94445
1833	CG9336	FBgn0032897	CG9336	X	0.0038992	N	11.1853	0.892636	M	12.439
1834	CG9344	FBgn0034564	CG9344	A	0.26628	N	1.87017	-0.0248182	N	3.47223
1835	CG9399	FBgn0037715	CG9399	A	0.145773	N	9.02846	-0.139182	N	11.3841
1836	CG9411	FBgn0030569	CG9411	A	-0.237892	N	3.40157	-0.146	N	4.85136
1837	CG9416	FBgn0034438	CG9416	A	0.331862	N	9.25502	0.230091	N	7.24995
1838	CG9425	FBgn0036451	CG9425	A	-0.661323	F	9.01829	0.204545	N	7.61018
1839	CG9436	FBgn0033101	CG9436	A	0.40741	M	9.51649	0.148273	N	7.98505
1840	CG9520	FBgn0032078	CG9520	A	0.394034	N	8.34267	-0.215909	N	6.8945
1841	CG9571	FBgn0031086	CG9571	A	0.197478	M	4.79964	-0.258545	N	7.24909
1842	CG9576	FBgn0031091	CG9576	A	-0.0752638	N	7.78129	-0.0707273	N	5.92018
1843	CG9578	FBgn0031094	CG9578	A	0.197846	N	9.29292	0.0120909	N	6.3655
1844	CG9586	FBgn0032101	CG9586	X	0.172238	M	11.0682	-0.0969091	N	9.19964
1845	CG9596	FBgn0031832	CG9596	X	-0.0766934	N	9.63563	-0.125364	N	6.74695
1846	CG9601	FBgn0037578	CG9601	A	0.0965177	N	9.28973	-0.175545	N	7.12268
1847	CG9603	FBgn0040529	CG9603	A	0.154049	N	12.0885	-0.0922727	N	12.7614
1848	CG9617	FBgn0037568	CG9617	A	0.0830063	N	9.89649	0.0367273	N	7.78709
1849	CG9626	FBgn0037565	CG9626	A	0.176442	N	2.05263	0.0422727	N	3.80141
1850	CG9646	FBgn0034184	CG9646	A	0.0658676	N	9.16655	0.224727	N	7.42509
1851	CG9650	FBgn0029939	CG9650	A	-0.31881	N	7.51637	0.123455	N	5.55109
1852	CG9662	FBgn0031529	CG9662	X	0.388116	N	8.01747	0.134364	N	6.26691
1853	CG9666	FBgn0036856	CG9666	A	0.142307	N	10.0742	-0.0162727	N	7.48177
1854	CG9674	FBgn0036663	CG9674	A	-0.332614	F	8.87562	-0.00436364	N	11.0845
1855	CG9684	FBgn0037583	CG9684	A	0.0643917	N	7.78958	0.187727	N	5.89968
1856	CG9686	FBgn0030158	CG9686	A	-0.157971	N	11.8173	-0.127455	N	9.50727
1857	CG9705	FBgn0036661	CG9705	A	0.318829	M	10.9212	0.0568182	N	8.58959
1858	CG9733	FBgn0039759	CG9733	A	-0.0219006	N	7.4084	-0.217182	N	9.53959
1859	CG9752	FBgn0034614	CG9752	A	0.21611	N	10.0417	0.263727	N	5.91341
1860	CG9760	FBgn0036259	CG9760	U	0.145772	N	3.45569	0.137182	N	4.41341
1861	CG9769	FBgn0037270	CG9769	A	0.0912003	N	12.1348	-0.0600909	N	10.6893
1862	CG9772	FBgn0037236	CG9772	A	0.207036	N	10.2136	0.412091	M	7.45686
1863	CG9773	FBgn0037609	CG9773	A	0.284636	N	8.42816	-0.0625455	N	6.57036
1864	CG9775	FBgn0037261	CG9775	A	-0.00204545	N	11.7833	-0.0237273	N	9.73795
1865	CG9776	FBgn0027866	CG9776	A	-0.990362	F	10.1487	-0.207818	N	9.05882
1866	CG9782	FBgn0030763	CG9782	A	0.126732	N	8.64248	0.100545	N	11.5777
1867	CG9796	FBgn0038149	CG9796	A	0.344635	N	10.2213	0.136818	N	9.8355
1868	CG9797	FBgn0037621	CG9797	A	0.230188	N	7.89238	-0.105182	N	5.74414
1869	CG9812	FBgn0034860	CG9812	A	0.492646	M	10.292	0.395273	M	11.5588
1870	CG9817	FBgn0030219	CG9817	A	-0.967736	F	7.7582	0.352909	N	7.142
1871	CG9821	FBgn0037636	CG9821	A	-0.582527	N	13.2346	0.147636	N	12.1649
1872	CG9849	FBgn0034803	CG9849	A	0.152156	N	7.77804	0.00954545	N	6.02177
1873	CG9853	FBgn0086605	CG9853	A	0.419281	M	7.64447	0.0639091	N	5.85386
1874	CG9867	FBgn0031421	CG9867	X	0.236494	M	11.6947	0.00827273	N	9.94541
1875	CG9894	FBgn0031453	CG9894	X	-0.47304	F	15.3898	-0.137727	N	13.1906
1876	CG9904	FBgn0040336	CG9904	A	0.352328	M	6.92727	0.307727	M	6.03032
1877	CG9911	FBgn0030734	CG9911	A	0.345936	M	10.6075	0.217182	N	9.98095
1878	CG9914	FBgn0030737	CG9914	A	0.721498	M	5.71958	0.837182	N	6.23768
1879	CG9915	FBgn0030738	CG9915	A	-0.197625	N	10.2948	-0.134182	N	7.72127
1880	CG9917	FBgn0030740	CG9917	A	0.393599	M	9.28969	-0.0972727	N	7.83764
1881	CG9919	FBgn0030742	CG9919	A	-0.261102	N	9.78629	-0.0703636	N	7.46582
1882	CG9945	FBgn0034527	CG9945	U	0.360838	M	7.82017	-0.197909	N	5.81495
1883	CG9947	FBgn0030752	CG9947	A	0.459135	M	8.07231	0.224	N	7.21864
1884	CG9953	FBgn0035726	CG9953	A	0.14981	N	8.63587	0.203364	N	6.55123
1885	CG9960	FBgn0031454	CG9960	U	0.277898	N	3.89982	-0.121636	N	3.92218
1886	CG9977	FBgn0035371	CG9977	A	0.0133024	N	11.4055	-0.0215455	N	10.2052
1887	CG9987	FBgn0032781	CG9987	X	0.253517	M	9.74971	0.0370909	N	6.507
1888	CG9992	FBgn0030744	CG9992	U	-0.0495899	N	11.7686	0.0843636	N	8.80727
1889	CG9996	FBgn0039273	CG9996	A	0.142369	N	9.91929	-0.242182	N	7.693
1890	CG1744	FBgn0000313	chaoptic	A	-0.118099	N	11.2676	0.397182	M	11.455
1891	CG7533	FBgn0036165	charybde	A	-0.397869	N	12.2861	-0.385455	N	10.8939
1892	CG14996	FBgn0035499	Chd64	A	0.398399	M	10.7154	0.0692727	N	10.1316
1893	CG3937	FBgn0014141	cheerio	A	-0.0757676	N	10.0595	-0.517182	F	8.98677
1894	CG9553	FBgn0000308	chickadee	X	0.039781	N	13.5547	0.0813636	N	11.5882
1895	CG5813	FBgn0000307	chiffon	X	-0.781559	F	10.1024	-0.0427273	N	7.81136
1896	CG3924	FBgn0013764	Chip	A	0.177234	N	10.1434	0.0204545	N	8.07068
1897	CG2054	FBgn0022702	Chitinase 2	A	0.230233	N	11.4093	0.0884545	N	9.50041
1898	CG5210	FBgn0013763	Chitinase-like	A	0.339605	N	10.4092	0.334545	N	11.0315
1899	CG10618	FBgn0045761	CHKov1	A	-0.816663	F	7.13447	-0.316727	N	6.80945
1900	CG10997	FBgn0030529	Chloride intracellular channel	A	0.126691	M	11.7539	0.123455	N	10.7861
1901	CG12345	FBgn0000303	Choline acetyltransferase	U	-0.237102	N	9.05213	-0.103182	N	10.1936
1902	CG3564	FBgn0029709	CHOp24	A	0.444392	M	9.58117	0.0981818	N	8.384
1903	CG15736	FBgn0043001	Chrac-16	X	0.151391	N	10.8878	-0.251545	N	8.25723
1904	CG4236	FBgn0015610	Chromatin assembly factor 1 subunit	A	-0.0066366	N	13.1195	0.00981818	N	9.74673
1905	CG3733	FBgn0016132	Chromodomain-helicase-DNA-binding protein	U	-0.93113	F	11.0887	-0.116	N	8.72818
1906	CG3733	FBgn0016132	Chromodomain-helicase-DNA-binding protein 1	X	-0.965873	F	9.44356	-0.324636	N	7.47595
1907	CG32435	FBgn0021760	chromosome bows	A	-0.727705	F	9.5247	0.0326364	N	7.26559
1908	CG9802	FBgn0015615	Chromosome-associated protein	A	-0.787283	F	9.34001	-0.348182	N	7.48791
1909	CG3044	FBgn0029913	Cht11	A	0.210783	N	10.1527	0.378273	M	10.845
1910	CG1869	FBgn0035398	Cht7	A	-0.0545992	N	5.089	0.243909	N	7.64586
1911	CG4944	FBgn0026084	ciboulot	A	-0.0396397	N	13.2035	0.0550909	N	8.58673
1912	CG15015	FBgn0035533	Cip4	A	-0.152292	N	10.1418	0.00872727	N	8.05491
1913	CG8639	FBgn0033313	Cirl	A	-0.0865056	N	9.96524	-0.0718182	N	6.44973
1914	CG31037	FBgn0000247	claret	A	-0.38639	N	8.30453	0.0376364	N	7.821
1915	CG9012	FBgn0000319	Clathrin heavy chain	A	-0.0983093	N	9.76815	0.177364	N	7.59677
1916	CG6948	FBgn0024814	Clathrin light chain	A	0.155606	N	11.5593	-0.108091	N	8.94441
1917	CG9176	FBgn0029090	CNG channel-like	A	-0.144944	N	7.42925	0.240273	N	6.92123
1918	CG9613	FBgn0037574	Coenzyme Q biosynthesis protein 2	A	0.240941	M	8.16329	-0.0585455	N	7.59491
1919	CG1411	FBgn0023023	Collapsin Response Mediator Protein	A	0.0977355	N	8.66881	0.0904545	N	7.62314
1920	CG7554	FBgn0041160	comm2	A	0.0937349	N	7.65757	0.170545	N	5.54145
1921	CG17943	FBgn0010105	commissureless	A	0.107382	N	9.74038	-0.0310909	N	7.22955
1922	CG32490	FBgn0041605	complexin	U	0.124816	N	3.44715	-0.269182	N	5.29523
1923	CG7392	FBgn0044323	Connector of kinase to AP-1	X	-0.267775	N	10.9737	-0.287545	N	9.54768
1924	CG1084	FBgn0037240	Contactin	A	0.0104705	N	10.4992	0.0695455	N	8.74341
1925	CG3889	FBgn0027057	COP9 complex homolog subunit 1 b	A	0.0130076	N	11.6349	0.209727	N	9.36814
1926	CG18332	FBgn0027055	COP9 complex homolog subunit 3	A	0.351133	M	9.73235	0.0794545	N	7.39645
1927	CG8725	FBgn0027054	COP9 complex homolog subunit 4	A	0.158577	N	10.7819	0.124636	N	7.5275
1928	CG14884	FBgn0027053	COP9 complex homolog subunit 5	A	0.210966	N	11.9672	0.00918182	N	10.0625
1929	CG2038	FBgn0028836	COP9 complex homolog subunit 7	A	0.0076854	N	11.6183	0.00154545	N	9.23859
1930	CG3977	FBgn0062413	Copper transporter 1A	A	0.127036	N	8.80044	0.161182	N	8.92586
1931	CG11949	FBgn0010434	coracle	A	-0.61923	F	10.8471	-0.0377273	N	9.22814
1932	CG33525	FBgn0053525	CoRest	A	-0.227895	F	11.2451	-0.120909	N	9.59818
1933	CG5855	FBgn0000339	cornichon	X	0.42871	M	8.37787	0.114455	N	6.89532
1934	CG9446	FBgn0033109	coro	A	-0.0311895	N	10.0221	-0.0360909	N	8.37305
1935	CG2530	FBgn0010313	corto	A	-0.55664	N	9.92728	-0.434909	F	9.21627
1936	CG1708	FBgn0000352	costa	A	-0.280577	N	9.93156	-0.196909	N	7.68791
1937	CG33957	FBgn0086690	cp309	A	-0.997695	F	8.82263	0.0952727	N	8.47718
1938	CG9858	FBgn0000326	cricklet	A	0.342645	M	8.92862	0.212909	N	7.64036
1939	CG1587	FBgn0024811	Crk	A	-0.0661253	N	11.0517	-0.260273	N	8.90777
1940	CG14938	FBgn0020309	crooked legs	A	-0.289669	N	11.0126	-0.299091	N	8.45027
1941	CG14938dup	FBgn0020309dup	crooked legs_dup	A	-0.413153	N	11.044	-0.047	N	7.99168
1942	CG3193	FBgn0000377	crooked neck	A	0.155308	N	6.67874	0.191909	N	4.92559
1943	CG4280	FBgn0015924	croquemort	U	0.471391	M	8.45546	0.517273	M	8.44055
1944	CG34389	FBgn0086901	crossveinless c	A	-0.422261	N	7.68831	-0.101545	N	7.25332
1945	CG6383	FBgn0086905	crumbs	A	-0.331296	N	7.5504	0.0799091	N	7.11177
1946	CG8669	FBgn0000370	cryptocephal	X	0.261758	N	13.4926	0.0334545	N	12.6263
1947	CG2675	FBgn0024994	Csat	A	0.367233	N	7.85811	0.124273	N	5.80432
1948	CG8591	FBgn0035769	CTCF	A	-0.134998	N	8.88779	-0.00545455	N	6.587
1949	CG1049	FBgn0041342	CTP:phosphocholine cytidylyltransferase 1	A	-0.191604	N	12.4937	0.0787273	N	12.5604
1950	CG12086	FBgn0011204	cueball	A	0.075905	N	5.83781	0.861	M	6.60541
1951	CG11387	FBgn0004198	cut	A	-1.33854	F	9.20547	0.297091	N	9.154
1952	CG6998	FBgn0011760	cut up	A	-0.191265	N	13.437	-0.119545	N	12.979
1953	CG12045	FBgn0039805	Cuticular protein 100A	A	0.357309	N	7.24486	0.453182	N	11.091
1954	CG31876	FBgn0051876	Cuticular protein 30F	X	0.165778	N	2.20467	0.164091	N	3.97123
1955	CG3474	FBgn0028871	Cuticular protein 35B	X	-0.517676	N	4.18041	-0.107091	N	4.39818
1956	CG3474dupA	FBgn0028871dupA	Cuticular protein 35B_dupA	A	0.302619	N	1.96856	-0.0736364	N	3.57818
1957	CG3474dupB	FBgn0028871dupB	Cuticular protein 35B_dupB	A	0.286955	N	2.1373	-0.0851818	N	3.76441
1958	CG3474dupC	FBgn0028871dupC	Cuticular protein 35B_dupC	X	0.213723	N	2.1859	-0.0236364	N	3.81209
1959	CG30045	FBgn0050045	Cuticular protein 49Aa	A	0.131968	N	3.94274	-1.21164	N	9.36227
1960	CG8502	FBgn0033725	Cuticular protein 49Ac	A	0.145147	N	9.47499	-0.123273	N	3.88409
1961	CG8505	FBgn0033728	Cuticular protein 49Ae	A	0.163265	N	2.11345	-0.727091	N	13.4034
1962	CG10112	FBgn0033942	Cuticular protein 51A	A	0.811051	M	6.6469	-0.341727	N	6.94177
1963	CG9036	FBgn0034499	Cuticular protein 56F	A	0.501936	N	5.38111	-0.135364	N	5.54386
1964	CG18066	FBgn0034517	Cuticular protein 57A	A	0.200811	N	10.9544	0.698636	M	12.2992
1965	CG13935	FBgn0035280	Cuticular protein 62Bb	A	-0.230398	N	6.30333	-0.0572727	N	10.565
1966	CG1919	FBgn0035281	Cuticular protein 62Bc	A	-0.128008	N	6.30227	0.0914545	N	12.4735
1967	CG15008	FBgn0035512	Cuticular protein 64Ac	A	0.0817589	N	9.17598	0.431727	N	8.90514
1968	CG8638	FBgn0035736	Cuticular protein 65Eb	A	-0.583981	F	7.65908	-0.188273	N	4.97332
1969	CG7076	FBgn0035875	Cuticular protein 66Cb	A	0.238621	N	2.13106	-0.0986364	N	3.74632
1970	CG32029	FBgn0052029	Cuticular protein 66D	A	0.203583	N	6.92513	-0.115364	N	7.17459
1971	CG9299	FBgn0036881	Cuticular protein 76Bd	A	0.191142	N	2.34602	-0.0659091	N	5.90723
1972	CG5494	FBgn0038819	Cuticular protein 92F	A	0.209753	N	2.1051	-0.477545	N	8.20259
1973	CG6131	FBgn0039480	Cuticular protein 97Ea	A	0.143985	N	6.52145	0.275636	N	11.6
1974	CG15884	FBgn0039481	Cuticular protein 97Eb	A	0.115135	N	2.33592	0.297364	N	9.64414
1975	CG7450	FBgn0004396	Cyclic-AMP response element binding protein A	A	0.0682714	N	8.87241	-0.103818	N	8.12873
1976	CG6103	FBgn0014467	Cyclic-AMP response element binding protein B at 17A	A	-0.338886	N	9.97993	0.207273	N	9.54127
1977	CG5940	FBgn0000404	Cyclin A	A	0.258641	N	10.5119	-0.0488182	N	5.61514
1978	CG3510	FBgn0000405	Cyclin B	A	0.106273	N	10.8987	0.0514545	N	4.23927
1979	CG5814	FBgn0015625	Cyclin B3	A	0.26747	M	11.8732	0.0177273	N	5.74577
1980	CG7281	FBgn0004597	Cyclin C	A	0.234663	N	10.8823	-0.266364	N	8.61055
1981	CG11525	FBgn0039858	Cyclin G	A	0.0428265	N	13.1531	-0.0395455	N	13.0418
1982	CG5072	FBgn0016131	Cyclin-dependent kinase 4	A	0.189633	N	7.5401	-0.00963636	N	4.95518
1983	CG8203	FBgn0013762	Cyclin-dependent kinase 5	A	0.348276	M	9.71599	0.00754545	N	7.34968
1984	CG10572	FBgn0015618	Cyclin-dependent kinase 8	A	0.0875499	N	7.5009	0.049	N	5.32405
1985	CG5179	FBgn0019949	Cyclin-dependent kinase 9	A	0.100133	N	9.88146	-0.0800909	N	6.86877
1986	CG9790	FBgn0037613	Cyclin-dependent kinase subunit 85A	A	0.361213	M	8.76207	-0.272364	N	7.74636
1987	CG14028	FBgn0015031	cyclope	X	0.322447	N	10.2787	-0.231182	N	12.0141
1988	CG9916	FBgn0004432	Cyclophilin 1	A	0.00899835	N	14.5862	0.127364	N	13.87
1989	CG8864	FBgn0028940	Cyp28a5	A	0.0951647	N	8.21472	-0.271818	N	7.79818
1990	CG1644	FBgn0031182	Cyp6t1	X	0.0218735	N	2.39138	0.0471818	N	3.75968
1991	CG3567	FBgn0033121	Cyp6u1	A	0.195638	N	7.05949	0.0747273	N	5.67955
1992	CG16963	FBgn0005664	Cyrstallin	X	0.246154	N	2.00876	0.131727	N	4.45477
1993	CG6692	FBgn0013770	Cysteine proteinase-1	A	0.183245	N	13.1542	0.331727	N	13.9406
1994	CG6395	FBgn0004179	Cysteine string protein	A	-0.258964	N	11.2745	-0.00263636	N	10.1446
1995	CG8431	FBgn0027091	Cysteinyl-tRNA synthetase	A	0.3137	M	6.93876	0.100455	N	5.10895
1996	CG6022	FBgn0038925	Cytochrome c heme lyase	A	0.19338	M	11.2049	-0.0724545	N	11.3
1997	CG14724	FBgn0019624	Cytochrome c oxidase subunit Va	A	0.0232346	N	12.6683	-0.143818	N	12.6121
1998	CG17903	FBgn0000409	Cytochrome c proximal	X	0.323103	M	10.2013	-0.149636	N	11.3312
1999	CG10248	FBgn0013772	Cytochrome P450-6a8	A	0.127737	N	2.11902	-0.339455	N	5.13064
[truncated: 1,749 more rows]
