# Supplementary material for: Sex-Biased Gene Expression during Head Development in a Sexually Dimorphic Stalk-Eyed Fly
Source: PLoS One. 2013 Mar 19;8(3):e59826. doi: 10.1371/journal.pone.0059826 (PMC3602378; doi:10.1371/journal.pone.0059826)
Supplement: Table S2 — Gene names associated with significant gene ontologies. Note: annotation symbol and gene name associated with each over-represented gene ontology category listed in Table 2. Note: biological process genes and cellular compartment genes are listed on separate sheets. (XLS) [file pone.0059826.s002.xls]

## Sheet: BP
Sex	GO term	Biological Process	Flybase ID	ANNOTATION_SYMBOL	NAME
Female	GO:0006350	Transcription	FBgn0000179	CG3578	bifid
Female	GO:0006350	Transcription	FBgn0000212	CG5942	brahma
Female	GO:0006350	Transcription	FBgn0000287	CG4881	spalt-related
Female	GO:0006350	Transcription	FBgn0000320	CG9554	eyes absent
Female	GO:0006350	Transcription	FBgn0000472
Female	GO:0006350	Transcription	FBgn0000541	CG32346	Enhancer of bithorax
Female	GO:0006350	Transcription	FBgn0000568	CG8127	Ecdysone-induced protein 75B
Female	GO:0006350	Transcription	FBgn0000611	CG8933	extradenticle
Female	GO:0006350	Transcription	FBgn0002023	CG10699	Lim3
Female	GO:0006350	Transcription	FBgn0002781	CG32491	modifier of mdg4
Female	GO:0006350	Transcription	FBgn0003013
Female	GO:0006350	Transcription	FBgn0003053	CG12212	pebbled
Female	GO:0006350	Transcription	FBgn0003118	CG17077	pointed
Female	GO:0006350	Transcription	FBgn0003165	CG9755	pumilio
Female	GO:0006350	Transcription	FBgn0003396	CG7734	schnurri
Female	GO:0006350	Transcription	FBgn0003862	CG8651	trithorax
Female	GO:0006350	Transcription	FBgn0004106	CG5363	cdc2
Female	GO:0006350	Transcription	FBgn0004198	CG11387	cut
Female	GO:0006350	Transcription	FBgn0004362	CG17950	High mobility group protein D
Female	GO:0006350	Transcription	FBgn0004595	CG17228	prospero
Female	GO:0006350	Transcription	FBgn0005630	CG12052	longitudinals lacking
Female	GO:0006350	Transcription	FBgn0005677	CG4952	dachshund
Female	GO:0006350	Transcription	FBgn0005771	CG4491	no ocelli
Female	GO:0006350	Transcription	FBgn0010228	CG17921	HMG protein Z
Female	GO:0006350	Transcription	FBgn0010229
Female	GO:0006350	Transcription	FBgn0010300	CG10719	brain tumor
Female	GO:0006350	Transcription	FBgn0010460
Female	GO:0006350	Transcription	FBgn0010575	CG5580	scribbler
Female	GO:0006350	Transcription	FBgn0010762	CG32067	simjang
Female	GO:0006350	Transcription	FBgn0010825	CG6964	Grunge
Female	GO:0006350	Transcription	FBgn0011571	CG3606	cabeza
Female	GO:0006350	Transcription	FBgn0011763	CG4654	DP transcription factor
Female	GO:0006350	Transcription	FBgn0011764	CG12223	Dorsal switch protein 1
Female	GO:0006350	Transcription	FBgn0011766	CG6376	E2F transcription factor
Female	GO:0006350	Transcription	FBgn0011836	CG6711	TBP-associated factor 2
Female	GO:0006350	Transcription	FBgn0013591
Female	GO:0006350	Transcription	FBgn0013733	CG18076	short stop
Female	GO:0006350	Transcription	FBgn0013948	CG18389	Eip93F
Female	GO:0006350	Transcription	FBgn0014343	CG10601	mirror
Female	GO:0006350	Transcription	FBgn0014870	CG8912	P-element somatic inhibitor
Female	GO:0006350	Transcription	FBgn0015542	CG7951	similar
Female	GO:0006350	Transcription	FBgn0015589	CG1451	APC-like
Female	GO:0006350	Transcription	FBgn0015805	CG7471	Rpd3
Female	GO:0006350	Transcription	FBgn0016132
Female	GO:0006350	Transcription	FBgn0016977	CG18497	split ends
Female	GO:0006350	Transcription	FBgn0020306	CG9696	domino
Female	GO:0006350	Transcription	FBgn0020412	CG6297	JIL-1
Female	GO:0006350	Transcription	FBgn0024291	CG5216	Sir2
Female	GO:0006350	Transcription	FBgn0024308
Female	GO:0006350	Transcription	FBgn0026160	CG7958	tonalli
Female	GO:0006350	Transcription	FBgn0026206	CG12218	mei-P26
Female	GO:0006350	Transcription	FBgn0026577	CG8677	-
Female	GO:0006350	Transcription	FBgn0027339	CG11352	jim
Female	GO:0006350	Transcription	FBgn0030058	CG11294	-
Female	GO:0006350	Transcription	FBgn0030486	CG1716	Set2
Female	GO:0006350	Transcription	FBgn0032207
Female	GO:0006350	Transcription	FBgn0032401	CG6792	-
Female	GO:0006350	Transcription	FBgn0032816	CG10447	Nuclear factor Y-box B
Female	GO:0006350	Transcription	FBgn0033636	CG10897	toutatis
Female	GO:0006350	Transcription	FBgn0035106	CG7036	rhinoceros
Female	GO:0006350	Transcription	FBgn0036004	CG3654	Jumonji, AT rich interactive domain 2
Female	GO:0006350	Transcription	FBgn0036398	CG9007	-
Female	GO:0006350	Transcription	FBgn0037344	CG2926	-
Female	GO:0006350	Transcription	FBgn0038339	CG6118	-
Female	GO:0006350	Transcription	FBgn0039066	CG6755	Elongin A
Female	GO:0006350	Transcription	FBgn0041092	CG13109	taiman
Female	GO:0006350	Transcription	FBgn0045852	CG31753	hamlet
Female	GO:0006350	Transcription	FBgn0050122	CG30122	-
Female	GO:0006350	Transcription	FBgn0052767	CG32767	-
Female	GO:0006350	Transcription	FBgn0052772	CG32772	-
Female	GO:0006350	Transcription	FBgn0053097
Female	GO:0006350	Transcription	FBgn0053525
Female	GO:0006350	Transcription	FBgn0082831	CG6525	protein partner of snf
Female	GO:0048856	anatomical structure development	FBgn0000179	CG3578	bifid
Female	GO:0048856	anatomical structure development	FBgn0000180	CG4722	big brain
Female	GO:0048856	anatomical structure development	FBgn0000212	CG5942	brahma
Female	GO:0048856	anatomical structure development	FBgn0000287	CG4881	spalt-related
Female	GO:0048856	anatomical structure development	FBgn0000307	CG5813	chiffon
Female	GO:0048856	anatomical structure development	FBgn0000320	CG9554	eyes absent
Female	GO:0048856	anatomical structure development	FBgn0000340
Female	GO:0048856	anatomical structure development	FBgn0000414	CG9695	Disabled
Female	GO:0048856	anatomical structure development	FBgn0000464	CG10443	Leukocyte-antigen-related-like
Female	GO:0048856	anatomical structure development	FBgn0000472
Female	GO:0048856	anatomical structure development	FBgn0000541	CG32346	Enhancer of bithorax
Female	GO:0048856	anatomical structure development	FBgn0000568	CG8127	Ecdysone-induced protein 75B
Female	GO:0048856	anatomical structure development	FBgn0000570
Female	GO:0048856	anatomical structure development	FBgn0000578	CG15112	enabled
Female	GO:0048856	anatomical structure development	FBgn0000611	CG8933	extradenticle
Female	GO:0048856	anatomical structure development	FBgn0000709	CG1484	flightless I
Female	GO:0048856	anatomical structure development	FBgn0001169	CG5460	Hairless
Female	GO:0048856	anatomical structure development	FBgn0001316	CG17046	klarsicht
Female	GO:0048856	anatomical structure development	FBgn0002023	CG10699	Lim3
Female	GO:0048856	anatomical structure development	FBgn0002431	CG9484	hyperplastic discs
Female	GO:0048856	anatomical structure development	FBgn0002543	CG5481	leak
Female	GO:0048856	anatomical structure development	FBgn0002643	CG8118	mastermind
Female	GO:0048856	anatomical structure development	FBgn0002873	CG12047	mushroom body defect
Female	GO:0048856	anatomical structure development	FBgn0003013
Female	GO:0048856	anatomical structure development	FBgn0003053	CG12212	pebbled
Female	GO:0048856	anatomical structure development	FBgn0003118	CG17077	pointed
Female	GO:0048856	anatomical structure development	FBgn0003165	CG9755	pumilio
Female	GO:0048856	anatomical structure development	FBgn0003177
Female	GO:0048856	anatomical structure development	FBgn0003396	CG7734	schnurri
Female	GO:0048856	anatomical structure development	FBgn0003470
Female	GO:0048856	anatomical structure development	FBgn0003471
Female	GO:0048856	anatomical structure development	FBgn0003862	CG8651	trithorax
Female	GO:0048856	anatomical structure development	FBgn0004106	CG5363	cdc2
Female	GO:0048856	anatomical structure development	FBgn0004198	CG11387	cut
Female	GO:0048856	anatomical structure development	FBgn0004449	CG5723	Tenascin major
Female	GO:0048856	anatomical structure development	FBgn0004511	CG9355	dusky
Female	GO:0048856	anatomical structure development	FBgn0004595	CG17228	prospero
Female	GO:0048856	anatomical structure development	FBgn0004603	CG7873	Src oncogene at 42A
Female	GO:0048856	anatomical structure development	FBgn0004875	CG10847	encore
Female	GO:0048856	anatomical structure development	FBgn0005630	CG12052	longitudinals lacking
Female	GO:0048856	anatomical structure development	FBgn0005639
Female	GO:0048856	anatomical structure development	FBgn0005672	CG10334	spitz
Female	GO:0048856	anatomical structure development	FBgn0005677	CG4952	dachshund
Female	GO:0048856	anatomical structure development	FBgn0005771	CG4491	no ocelli
Female	GO:0048856	anatomical structure development	FBgn0010415	CG10497	Syndecan
Female	GO:0048856	anatomical structure development	FBgn0010434	CG11949	coracle
Female	GO:0048856	anatomical structure development	FBgn0010460
Female	GO:0048856	anatomical structure development	FBgn0010473	CG15427	turtle
Female	GO:0048856	anatomical structure development	FBgn0010575	CG5580	scribbler
Female	GO:0048856	anatomical structure development	FBgn0010583	CG3727	dreadlocks
Female	GO:0048856	anatomical structure development	FBgn0010825	CG6964	Grunge
Female	GO:0048856	anatomical structure development	FBgn0010909	CG16973	misshapen
Female	GO:0048856	anatomical structure development	FBgn0011217	CG7425	effete
Female	GO:0048856	anatomical structure development	FBgn0011763	CG4654	DP transcription factor
Female	GO:0048856	anatomical structure development	FBgn0011764	CG12223	Dorsal switch protein 1
Female	GO:0048856	anatomical structure development	FBgn0011766	CG6376	E2F transcription factor
Female	GO:0048856	anatomical structure development	FBgn0013733	CG18076	short stop
Female	GO:0048856	anatomical structure development	FBgn0013948	CG18389	Eip93F
Female	GO:0048856	anatomical structure development	FBgn0013984	CG18402	Insulin-like receptor
Female	GO:0048856	anatomical structure development	FBgn0014343	CG10601	mirror
Female	GO:0048856	anatomical structure development	FBgn0015399	CG12283	kekkon-1
Female	GO:0048856	anatomical structure development	FBgn0015542	CG7951	similar
Female	GO:0048856	anatomical structure development	FBgn0015589	CG1451	APC-like
Female	GO:0048856	anatomical structure development	FBgn0015609	CG7100	Cadherin-N
Female	GO:0048856	anatomical structure development	FBgn0015777	CG9261	nervana 2
Female	GO:0048856	anatomical structure development	FBgn0016797	CG9739	frizzled 2
Female	GO:0048856	anatomical structure development	FBgn0016977	CG18497	split ends
Female	GO:0048856	anatomical structure development	FBgn0020306	CG9696	domino
Female	GO:0048856	anatomical structure development	FBgn0020622	CG2699	Pi3K21B
Female	GO:0048856	anatomical structure development	FBgn0021760	CG32435	chromosome bows
Female	GO:0048856	anatomical structure development	FBgn0023172	CG9635	RhoGEF2
Female	GO:0048856	anatomical structure development	FBgn0024277	CG18214	trio
Female	GO:0048856	anatomical structure development	FBgn0027932	CG13388	A kinase anchor protein 200
Female	GO:0048856	anatomical structure development	FBgn0029067	CG1696	Dullard
Female	GO:0048856	anatomical structure development	FBgn0033636	CG10897	toutatis
Female	GO:0048856	anatomical structure development	FBgn0033652	CG12443	thisbe
Female	GO:0048856	anatomical structure development	FBgn0036004	CG3654	Jumonji, AT rich interactive domain 2
Female	GO:0048856	anatomical structure development	FBgn0039122
Female	GO:0048856	anatomical structure development	FBgn0039257	CG13648	tenectin
Female	GO:0048856	anatomical structure development	FBgn0041184	CG15154	Suppressor of cytokine signaling at 36E
Female	GO:0048856	anatomical structure development	FBgn0045852	CG31753	hamlet
Female	GO:0048856	anatomical structure development	FBgn0046704	CG11199	Liprin-alpha
Female	GO:0048856	anatomical structure development	FBgn0051048	CG31048	-
Female	GO:0048856	anatomical structure development	FBgn0051641	CG31641	stathmin
Female	GO:0048856	anatomical structure development	FBgn0051665	CG31665	weary
Female	GO:0048856	anatomical structure development	FBgn0053208	CG33208	Molecule interacting with CasL
Female	GO:0048856	anatomical structure development	FBgn0053531	CG33531	Discoidin domain receptor
Female	GO:0048856	anatomical structure development	FBgn0053555	CG33555	bitesize
Female	GO:0007154	cell communication	FBgn0000036	CG5610	nicotinic Acetylcholine Receptor alpha 96Aa
Female	GO:0007154	cell communication	FBgn0000180	CG4722	big brain
Female	GO:0007154	cell communication	FBgn0000340
Female	GO:0007154	cell communication	FBgn0000414	CG9695	Disabled
Female	GO:0007154	cell communication	FBgn0000464	CG10443	Leukocyte-antigen-related-like
Female	GO:0007154	cell communication	FBgn0000477	CG7780	Deoxyribonuclease II
Female	GO:0007154	cell communication	FBgn0000541	CG32346	Enhancer of bithorax
Female	GO:0007154	cell communication	FBgn0000568	CG8127	Ecdysone-induced protein 75B
Female	GO:0007154	cell communication	FBgn0001169	CG5460	Hairless
Female	GO:0007154	cell communication	FBgn0002431	CG9484	hyperplastic discs
Female	GO:0007154	cell communication	FBgn0002543	CG5481	leak
Female	GO:0007154	cell communication	FBgn0002643	CG8118	mastermind
Female	GO:0007154	cell communication	FBgn0002781	CG32491	modifier of mdg4
Female	GO:0007154	cell communication	FBgn0003013
Female	GO:0007154	cell communication	FBgn0003053	CG12212	pebbled
Female	GO:0007154	cell communication	FBgn0003118	CG17077	pointed
Female	GO:0007154	cell communication	FBgn0003165	CG9755	pumilio
Female	GO:0007154	cell communication	FBgn0003177
Female	GO:0007154	cell communication	FBgn0003396	CG7734	schnurri
Female	GO:0007154	cell communication	FBgn0003470
Female	GO:0007154	cell communication	FBgn0003471
Female	GO:0007154	cell communication	FBgn0004198	CG11387	cut
Female	GO:0007154	cell communication	FBgn0004598	CG18734	Furin 2
Female	GO:0007154	cell communication	FBgn0004603	CG7873	Src oncogene at 42A
Female	GO:0007154	cell communication	FBgn0005630	CG12052	longitudinals lacking
Female	GO:0007154	cell communication	FBgn0005672	CG10334	spitz
Female	GO:0007154	cell communication	FBgn0010229
Female	GO:0007154	cell communication	FBgn0010460
Female	GO:0007154	cell communication	FBgn0010473	CG15427	turtle
Female	GO:0007154	cell communication	FBgn0010575	CG5580	scribbler
Female	GO:0007154	cell communication	FBgn0010583	CG3727	dreadlocks
Female	GO:0007154	cell communication	FBgn0010909	CG16973	misshapen
Female	GO:0007154	cell communication	FBgn0013342	CG17248	n-synaptobrevin
Female	GO:0007154	cell communication	FBgn0013733	CG18076	short stop
Female	GO:0007154	cell communication	FBgn0013984	CG18402	Insulin-like receptor
Female	GO:0007154	cell communication	FBgn0014343	CG10601	mirror
Female	GO:0007154	cell communication	FBgn0015399	CG12283	kekkon-1
Female	GO:0007154	cell communication	FBgn0015542	CG7951	similar
Female	GO:0007154	cell communication	FBgn0015589	CG1451	APC-like
Female	GO:0007154	cell communication	FBgn0015609	CG7100	Cadherin-N
Female	GO:0007154	cell communication	FBgn0016797	CG9739	frizzled 2
Female	GO:0007154	cell communication	FBgn0016977	CG18497	split ends
Female	GO:0007154	cell communication	FBgn0020412	CG6297	JIL-1
Female	GO:0007154	cell communication	FBgn0020622	CG2699	Pi3K21B
Female	GO:0007154	cell communication	FBgn0023172	CG9635	RhoGEF2
Female	GO:0007154	cell communication	FBgn0024277	CG18214	trio
Female	GO:0007154	cell communication	FBgn0024291	CG5216	Sir2
Female	GO:0007154	cell communication	FBgn0025574	CG5212	Pellino
Female	GO:0007154	cell communication	FBgn0027575	CG6706	metabotropic GABA-B receptor subtype 2
Female	GO:0007154	cell communication	FBgn0027932	CG13388	A kinase anchor protein 200
Female	GO:0007154	cell communication	FBgn0028433	CG3694	G protein gamma30A
Female	GO:0007154	cell communication	FBgn0028509	CG31811	centaurin gamma 1A
Female	GO:0007154	cell communication	FBgn0029976	CG1514	snazarus
Female	GO:0007154	cell communication	FBgn0030397
Female	GO:0007154	cell communication	FBgn0031030	CG14217	Tao
Female	GO:0007154	cell communication	FBgn0031118	CG1412	RhoGAP19D
Female	GO:0007154	cell communication	FBgn0032515	CG6866	loquacious
Female	GO:0007154	cell communication	FBgn0032653
Female	GO:0007154	cell communication	FBgn0032821	CG10538	CdGAPr
Female	GO:0007154	cell communication	FBgn0032840	CG13968	short neuropeptide F precursor
Female	GO:0007154	cell communication	FBgn0032885
Female	GO:0007154	cell communication	FBgn0033652	CG12443	thisbe
Female	GO:0007154	cell communication	FBgn0033845	CG17064	mars
Female	GO:0007154	cell communication	FBgn0034070	CG8403	SP2353
Female	GO:0007154	cell communication	FBgn0035001	CG4527	Sterile20-like kinase
Female	GO:0007154	cell communication	FBgn0035060	CG16932	Epidermal growth factor receptor pathway substrate clone 15
Female	GO:0007154	cell communication	FBgn0035106	CG7036	rhinoceros
Female	GO:0007154	cell communication	FBgn0036309	CG10971	Huntingtin interacting protein 1
Female	GO:0007154	cell communication	FBgn0036896	CG8789	wallenda
Female	GO:0007154	cell communication	FBgn0037737	CG8383	Pinin
Female	GO:0007154	cell communication	FBgn0037804
Female	GO:0007154	cell communication	FBgn0038339	CG6118	-
Female	GO:0007154	cell communication	FBgn0039688	CG1964	Kuzbanian-like
Female	GO:0007154	cell communication	FBgn0039818	CG11318	-
Female	GO:0007154	cell communication	FBgn0041092	CG13109	taiman
Female	GO:0007154	cell communication	FBgn0041184	CG15154	Suppressor of cytokine signaling at 36E
Female	GO:0007154	cell communication	FBgn0041188	CG5166	Ataxin-2
Female	GO:0007154	cell communication	FBgn0042693	CG7913	PP2A-B'
Female	GO:0007154	cell communication	FBgn0043884	CG33106	multiple ankyrin repeats single KH domain
Female	GO:0007154	cell communication	FBgn0046704	CG11199	Liprin-alpha
Female	GO:0007154	cell communication	FBgn0051048	CG31048	-
Female	GO:0007154	cell communication	FBgn0051302
Female	GO:0007154	cell communication	FBgn0051619	CG31619	-
Female	GO:0007154	cell communication	FBgn0051641	CG31641	stathmin
Female	GO:0007154	cell communication	FBgn0051665	CG31665	weary
Female	GO:0007154	cell communication	FBgn0052082	CG32082	-
Female	GO:0007154	cell communication	FBgn0053531	CG33531	Discoidin domain receptor
Male	GO:0019752	carboxylic acid metabolic process	FBgn0000565	CG7266	Ecdysone-induced protein 28/29kD
Male	GO:0019752	carboxylic acid metabolic process	FBgn0001124	CG8430	Glutamate oxaloacetate transaminase 1
Male	GO:0019752	carboxylic acid metabolic process	FBgn0001125	CG4233	Glutamate oxaloacetate transaminase 2
Male	GO:0019752	carboxylic acid metabolic process	FBgn0010222	CG18466	NAD-dependent methylenetetrahydrofolate dehydrogenase
Male	GO:0019752	carboxylic acid metabolic process	FBgn0010803	CG9735	Tryptophanyl-tRNA synthetase
Male	GO:0019752	carboxylic acid metabolic process	FBgn0021765	CG7113	scully
Male	GO:0019752	carboxylic acid metabolic process	FBgn0023129	CG3705	astray
Male	GO:0019752	carboxylic acid metabolic process	FBgn0027080	CG4561	Tyrosyl-tRNA synthetase
Male	GO:0019752	carboxylic acid metabolic process	FBgn0027091	CG8431	Cysteinyl-tRNA synthetase
Male	GO:0019752	carboxylic acid metabolic process	FBgn0027093	CG9020	Arginyl-tRNA synthetase
Male	GO:0019752	carboxylic acid metabolic process	FBgn0028325	CG7010	lethal (1) G0334
Male	GO:0019752	carboxylic acid metabolic process	FBgn0028336	CG4094	lethal (1) G0255
Male	GO:0019752	carboxylic acid metabolic process	FBgn0029664	CG10802	-
Male	GO:0019752	carboxylic acid metabolic process	FBgn0029969	CG10932	-
Male	GO:0019752	carboxylic acid metabolic process	FBgn0030007	CG2263	-
Male	GO:0019752	carboxylic acid metabolic process	FBgn0030731	CG3415	peroxisomal Multifunctional enzyme type 2
Male	GO:0019752	carboxylic acid metabolic process	FBgn0030737	CG9914	-
Male	GO:0019752	carboxylic acid metabolic process	FBgn0031148	CG1753	Cystathionine beta-synthase
Male	GO:0019752	carboxylic acid metabolic process	FBgn0031497	CG17259	-
Male	GO:0019752	carboxylic acid metabolic process	FBgn0032161	CG4594	-
Male	GO:0019752	carboxylic acid metabolic process	FBgn0032224	CG5025	Selenophosphate synthetase 2
Male	GO:0019752	carboxylic acid metabolic process	FBgn0032350	CG6287	-
Male	GO:0019752	carboxylic acid metabolic process	FBgn0035169	CG13890	-
Male	GO:0019752	carboxylic acid metabolic process	FBgn0035811	CG12262	-
Male	GO:0019752	carboxylic acid metabolic process	FBgn0035964	CG4665	Dihydropteridine reductase
Male	GO:0019752	carboxylic acid metabolic process	FBgn0036117	CG6321	-
Male	GO:0019752	carboxylic acid metabolic process	FBgn0036691	CG7842	bad egg
Male	GO:0019752	carboxylic acid metabolic process	FBgn0037186	CG11241	-
Male	GO:0019752	carboxylic acid metabolic process	FBgn0037709	CG8199	-
Male	GO:0019752	carboxylic acid metabolic process	FBgn0038742	CG4703	Arc42
Male	GO:0019752	carboxylic acid metabolic process	FBgn0038922	CG6439	-
Male	GO:0019752	carboxylic acid metabolic process	FBgn0039153	CG5463	-
Male	GO:0019752	carboxylic acid metabolic process	FBgn0039175	CG5706	-
Male	GO:0019752	carboxylic acid metabolic process	FBgn0039349	CG4685	Succinic semialdehyde dehydrogenase
Male	GO:0019752	carboxylic acid metabolic process	FBgn0051075	CG31075	-
Male	GO:0019752	carboxylic acid metabolic process	FBgn0051523	CG31523	-
Male	GO:0019752	carboxylic acid metabolic process	FBgn0058160	CG40160	-
Male	GO:0051186	cofactor metabolic process	FBgn0004654	CG3724	Phosphogluconate dehydrogenase
Male	GO:0051186	cofactor metabolic process	FBgn0010222	CG18466	NAD-dependent methylenetetrahydrofolate dehydrogenase
Male	GO:0051186	cofactor metabolic process	FBgn0010612	CG6105	lethal (2) 06225
Male	GO:0051186	cofactor metabolic process	FBgn0016119	CG4412	ATPase coupling factor 6
Male	GO:0051186	cofactor metabolic process	FBgn0020235	CG7610	ATP synthase-gamma chain
Male	GO:0051186	cofactor metabolic process	FBgn0021765	CG7113	scully
Male	GO:0051186	cofactor metabolic process	FBgn0022097	CG8186	Vacuolar H[+] ATPase subunit 36-1
Male	GO:0051186	cofactor metabolic process	FBgn0023477	CG2827	Tal
Male	GO:0051186	cofactor metabolic process	FBgn0027779	CG17332	Vacuolar H[+]-ATPase SFD subunit
Male	GO:0051186	cofactor metabolic process	FBgn0028325	CG7010	lethal (1) G0334
Male	GO:0051186	cofactor metabolic process	FBgn0028336	CG4094	lethal (1) G0255
Male	GO:0051186	cofactor metabolic process	FBgn0028342	CG2968	lethal (1) G0230
Male	GO:0051186	cofactor metabolic process	FBgn0028663	CG7625	Vacuolar H[+] ATPase subunit M9.7-b
Male	GO:0051186	cofactor metabolic process	FBgn0028665	CG2934	Vacuolar H[+] ATPase subunit AC39-1
Male	GO:0051186	cofactor metabolic process	FBgn0029118	CG10622	Sucb
Male	GO:0051186	cofactor metabolic process	FBgn0031263	CG2789	-
Male	GO:0051186	cofactor metabolic process	FBgn0033428	CG1818	Updo
Male	GO:0051186	cofactor metabolic process	FBgn0035811	CG12262	-
Male	GO:0051186	cofactor metabolic process	FBgn0035964	CG4665	Dihydropteridine reductase
Male	GO:0051186	cofactor metabolic process	FBgn0036271	CG10335	Porphobilinogen synthase
Male	GO:0051186	cofactor metabolic process	FBgn0037574	CG9613	Coenzyme Q biosynthesis protein 2
Male	GO:0051186	cofactor metabolic process	FBgn0037709	CG8199	-
Male	GO:0051186	cofactor metabolic process	FBgn0038742	CG4703	Arc42
Male	GO:0051186	cofactor metabolic process	FBgn0038922	CG6439	-
Male	GO:0051186	cofactor metabolic process	FBgn0038925	CG6022	Cytochrome c heme lyase
Male	GO:0051186	cofactor metabolic process	FBgn0051477	CG31477	-
Male	GO:0006629	lipid metabolic process	FBgn0000083	CG5730	Annexin IX
Male	GO:0006629	lipid metabolic process	FBgn0003312	CG14728	shadow
Male	GO:0006629	lipid metabolic process	FBgn0004959	CG6578	phantom
Male	GO:0006629	lipid metabolic process	FBgn0015582	CG12390	defective in the avoidance of repellents
Male	GO:0006629	lipid metabolic process	FBgn0016078	CG8804	wunen
Male	GO:0006629	lipid metabolic process	FBgn0021765	CG7113	scully
Male	GO:0006629	lipid metabolic process	FBgn0025592	CG18374	Glycerol kinase
Male	GO:0006629	lipid metabolic process	FBgn0025683	CG3164	-
Male	GO:0006629	lipid metabolic process	FBgn0025697	CG12789	scavenger receptor acting in neural tissue and majority of rhodopsin is absent
Male	GO:0006629	lipid metabolic process	FBgn0025885	CG11143	Inos
Male	GO:0006629	lipid metabolic process	FBgn0029969	CG10932	-
Male	GO:0006629	lipid metabolic process	FBgn0030162	CG1986	-
Male	GO:0006629	lipid metabolic process	FBgn0030485	CG1998	-
Male	GO:0006629	lipid metabolic process	FBgn0030608	CG9057	Lipid storage droplet-2
Male	GO:0006629	lipid metabolic process	FBgn0030683	CG8239	-
Male	GO:0006629	lipid metabolic process	FBgn0030731	CG3415	peroxisomal Multifunctional enzyme type 2
Male	GO:0006629	lipid metabolic process	FBgn0030737	CG9914	-
Male	GO:0006629	lipid metabolic process	FBgn0031263	CG2789	-
Male	GO:0006629	lipid metabolic process	FBgn0031405	CG4267	-
Male	GO:0006629	lipid metabolic process	FBgn0032161	CG4594	-
Male	GO:0006629	lipid metabolic process	FBgn0034270	CG6401	-
Male	GO:0006629	lipid metabolic process	FBgn0035028	CG3522	Start1
Male	GO:0006629	lipid metabolic process	FBgn0035169	CG13890	-
Male	GO:0006629	lipid metabolic process	FBgn0035438	CG12013	PHGPx
Male	GO:0006629	lipid metabolic process	FBgn0035588	CG10672	-
Male	GO:0006629	lipid metabolic process	FBgn0035811	CG12262	-
Male	GO:0006629	lipid metabolic process	FBgn0036691	CG7842	bad egg
Male	GO:0006629	lipid metabolic process	FBgn0037709	CG8199	-
Male	GO:0006629	lipid metabolic process	FBgn0038742	CG4703	Arc42
Male	GO:0006629	lipid metabolic process	FBgn0039854	CG1635	-
Male	GO:0006629	lipid metabolic process	FBgn0042138	CG18815	-
Male	GO:0006629	lipid metabolic process	FBgn0051523	CG31523	-
Male	GO:0006629	lipid metabolic process	FBgn0061359	CG33671	-

## Sheet: CC
Sex	GO term	Cellular Compartment	Flybase ID	ANNOTATION_SYMBOL	NAME
Female	GO:0005634	nucleus	FBgn0000179	CG3578	bifid
Female	GO:0005634	nucleus	FBgn0000212	CG5942	brahma
Female	GO:0005634	nucleus	FBgn0000287	CG4881	spalt-related
Female	GO:0005634	nucleus	FBgn0000320	CG9554	eyes absent
Female	GO:0005634	nucleus	FBgn0000472
Female	GO:0005634	nucleus	FBgn0000541	CG32346	Enhancer of bithorax
Female	GO:0005634	nucleus	FBgn0000568	CG8127	Ecdysone-induced protein 75B
Female	GO:0005634	nucleus	FBgn0000570
Female	GO:0005634	nucleus	FBgn0000581	CG7776	Enhancer of Polycomb
Female	GO:0005634	nucleus	FBgn0000611	CG8933	extradenticle
Female	GO:0005634	nucleus	FBgn0001169	CG5460	Hairless
Female	GO:0005634	nucleus	FBgn0001316	CG17046	klarsicht
Female	GO:0005634	nucleus	FBgn0002023	CG10699	Lim3
Female	GO:0005634	nucleus	FBgn0002431	CG9484	hyperplastic discs
Female	GO:0005634	nucleus	FBgn0002643	CG8118	mastermind
Female	GO:0005634	nucleus	FBgn0002781	CG32491	modifier of mdg4
Female	GO:0005634	nucleus	FBgn0003013
Female	GO:0005634	nucleus	FBgn0003053	CG12212	pebbled
Female	GO:0005634	nucleus	FBgn0003118	CG17077	pointed
Female	GO:0005634	nucleus	FBgn0003396	CG7734	schnurri
Female	GO:0005634	nucleus	FBgn0003435	CG9218	smooth
Female	GO:0005634	nucleus	FBgn0003659
Female	GO:0005634	nucleus	FBgn0003862	CG8651	trithorax
Female	GO:0005634	nucleus	FBgn0004106	CG5363	cdc2
Female	GO:0005634	nucleus	FBgn0004198	CG11387	cut
Female	GO:0005634	nucleus	FBgn0004362	CG17950	High mobility group protein D
Female	GO:0005634	nucleus	FBgn0004401	CG6143	Protein on ecdysone puffs
Female	GO:0005634	nucleus	FBgn0004595	CG17228	prospero
Female	GO:0005634	nucleus	FBgn0005630	CG12052	longitudinals lacking
Female	GO:0005634	nucleus	FBgn0005639
Female	GO:0005634	nucleus	FBgn0005648	CG2163	Pabp2
Female	GO:0005634	nucleus	FBgn0005677	CG4952	dachshund
Female	GO:0005634	nucleus	FBgn0005771	CG4491	no ocelli
Female	GO:0005634	nucleus	FBgn0010228	CG17921	HMG protein Z
Female	GO:0005634	nucleus	FBgn0010229
Female	GO:0005634	nucleus	FBgn0010460
Female	GO:0005634	nucleus	FBgn0010575	CG5580	scribbler
Female	GO:0005634	nucleus	FBgn0010762	CG32067	simjang
Female	GO:0005634	nucleus	FBgn0010825	CG6964	Grunge
Female	GO:0005634	nucleus	FBgn0011305	CG5655	Repressor splicing factor 1
Female	GO:0005634	nucleus	FBgn0011571	CG3606	cabeza
Female	GO:0005634	nucleus	FBgn0011763	CG4654	DP transcription factor
Female	GO:0005634	nucleus	FBgn0011764	CG12223	Dorsal switch protein 1
Female	GO:0005634	nucleus	FBgn0011766	CG6376	E2F transcription factor
Female	GO:0005634	nucleus	FBgn0011836	CG6711	TBP-associated factor 2
Female	GO:0005634	nucleus	FBgn0013591
Female	GO:0005634	nucleus	FBgn0013756	CG8274	Megator
Female	GO:0005634	nucleus	FBgn0013948	CG18389	Eip93F
Female	GO:0005634	nucleus	FBgn0014343	CG10601	mirror
Female	GO:0005634	nucleus	FBgn0014870	CG8912	P-element somatic inhibitor
Female	GO:0005634	nucleus	FBgn0015542	CG7951	similar
Female	GO:0005634	nucleus	FBgn0015600	CG9660	toucan
Female	GO:0005634	nucleus	FBgn0015805	CG7471	Rpd3
Female	GO:0005634	nucleus	FBgn0015818	CG3780	Spliceosomal protein on the X
Female	GO:0005634	nucleus	FBgn0016132
Female	GO:0005634	nucleus	FBgn0016977	CG18497	split ends
Female	GO:0005634	nucleus	FBgn0020306	CG9696	domino
Female	GO:0005634	nucleus	FBgn0020412	CG6297	JIL-1
Female	GO:0005634	nucleus	FBgn0020497	CG13387	embargoed
Female	GO:0005634	nucleus	FBgn0021760	CG32435	chromosome bows
Female	GO:0005634	nucleus	FBgn0024291	CG5216	Sir2
Female	GO:0005634	nucleus	FBgn0024308
Female	GO:0005634	nucleus	FBgn0026533	CG5935	Dek
Female	GO:0005634	nucleus	FBgn0027339	CG11352	jim
Female	GO:0005634	nucleus	FBgn0028474	CG4119	-
Female	GO:0005634	nucleus	FBgn0028509	CG31811	centaurin gamma 1A
Female	GO:0005634	nucleus	FBgn0030058	CG11294	-
Female	GO:0005634	nucleus	FBgn0030486	CG1716	Set2
Female	GO:0005634	nucleus	FBgn0031453	CG9894	-
Female	GO:0005634	nucleus	FBgn0031493	CG3605	-
Female	GO:0005634	nucleus	FBgn0032690	CG10333	-
Female	GO:0005634	nucleus	FBgn0032816	CG10447	Nuclear factor Y-box B
Female	GO:0005634	nucleus	FBgn0036004	CG3654	Jumonji, AT rich interactive domain 2
Female	GO:0005634	nucleus	FBgn0036340	CG11274	SRm160
Female	GO:0005634	nucleus	FBgn0037344	CG2926	-
Female	GO:0005634	nucleus	FBgn0038826	CG17838	-
Female	GO:0005634	nucleus	FBgn0039066	CG6755	Elongin A
Female	GO:0005634	nucleus	FBgn0039302	CG11856	Nucleoporin 358
Female	GO:0005634	nucleus	FBgn0039581	CG1866	Moca-cyp
Female	GO:0005634	nucleus	FBgn0040284	CG6987	SF2
Female	GO:0005634	nucleus	FBgn0040372	CG2995	G9a
Female	GO:0005634	nucleus	FBgn0041092	CG13109	taiman
Female	GO:0005634	nucleus	FBgn0045852	CG31753	hamlet
Female	GO:0005634	nucleus	FBgn0045862	CG12878	barentsz
Female	GO:0005634	nucleus	FBgn0050122	CG30122	-
Female	GO:0005634	nucleus	FBgn0053097
Female	GO:0005634	nucleus	FBgn0053522
Female	GO:0005634	nucleus	FBgn0053525
Female	GO:0005634	nucleus	FBgn0053526	CG33526	PNUTS
Female	GO:0005634	nucleus	FBgn0053555	CG33555	bitesize
Female	GO:0005634	nucleus	FBgn0082831	CG6525	protein partner of snf
Male	GO:0005739	mitochondrion	FBgn0000409	CG17903	Cytochrome c proximal
Male	GO:0005739	mitochondrion	FBgn0001124	CG8430	Glutamate oxaloacetate transaminase 1
Male	GO:0005739	mitochondrion	FBgn0001125	CG4233	Glutamate oxaloacetate transaminase 2
Male	GO:0005739	mitochondrion	FBgn0001217	CG7756	Heat shock protein cognate 2
Male	GO:0005739	mitochondrion	FBgn0002174	CG5504	lethal (2) tumorous imaginal discs
Male	GO:0005739	mitochondrion	FBgn0003312	CG14728	shadow
Male	GO:0005739	mitochondrion	FBgn0003676	CG5374	Tcp1-like
Male	GO:0005739	mitochondrion	FBgn0010222	CG18466	NAD-dependent methylenetetrahydrofolate dehydrogenase
Male	GO:0005739	mitochondrion	FBgn0010612	CG6105	lethal (2) 06225
Male	GO:0005739	mitochondrion	FBgn0015582	CG12390	defective in the avoidance of repellents
Male	GO:0005739	mitochondrion	FBgn0015808	CG17320	Sterol carrier protein X-related thiolase
Male	GO:0005739	mitochondrion	FBgn0016119	CG4412	ATPase coupling factor 6
Male	GO:0005739	mitochondrion	FBgn0020235	CG7610	ATP synthase-gamma chain
Male	GO:0005739	mitochondrion	FBgn0021765	CG7113	scully
Male	GO:0005739	mitochondrion	FBgn0021967	CG8844	Pdsw
Male	GO:0005739	mitochondrion	FBgn0022708	CG3140	Adenylate kinase-2
Male	GO:0005739	mitochondrion	FBgn0024556	CG6050	Elongation factor Tu mitochondrial
Male	GO:0005739	mitochondrion	FBgn0027358	CG17767	Translocase of inner membrane 9b
Male	GO:0005739	mitochondrion	FBgn0028336	CG4094	lethal (1) G0255
Male	GO:0005739	mitochondrion	FBgn0028342	CG2968	lethal (1) G0230
Male	GO:0005739	mitochondrion	FBgn0029118	CG10622	Sucb
Male	GO:0005739	mitochondrion	FBgn0029969	CG10932	-
Male	GO:0005739	mitochondrion	FBgn0030433	CG4647	mitochondrial ribosomal protein L49
Male	GO:0005739	mitochondrion	FBgn0030572	CG14413	mitochondrial ribosomal protein S25
Male	GO:0005739	mitochondrion	FBgn0031263	CG2789	-
Male	GO:0005739	mitochondrion	FBgn0032053	CG13098	mitochondrial ribosomal protein L51
Male	GO:0005739	mitochondrion	FBgn0032161	CG4594	-
Male	GO:0005739	mitochondrion	FBgn0033413	CG8806	preli-like
Male	GO:0005739	mitochondrion	FBgn0033961	CG12859	-
Male	GO:0005739	mitochondrion	FBgn0034259	CG6459	-
Male	GO:0005739	mitochondrion	FBgn0034727	CG3633	mitochondrial ribosomal protein S29
Male	GO:0005739	mitochondrion	FBgn0034986	CG4326	mitochondrial ribosomal protein S17
Male	GO:0005739	mitochondrion	FBgn0035046	CG3683	-
Male	GO:0005739	mitochondrion	FBgn0035404	CG12079	-
Male	GO:0005739	mitochondrion	FBgn0035438	CG12013	PHGPx
Male	GO:0005739	mitochondrion	FBgn0035811	CG12262	-
Male	GO:0005739	mitochondrion	FBgn0036135	CG7636	mitochondrial ribosomal protein L2
Male	GO:0005739	mitochondrion	FBgn0036197
Male	GO:0005739	mitochondrion	FBgn0036691	CG7842	bad egg
Male	GO:0005739	mitochondrion	FBgn0037709	CG8199	-
Male	GO:0005739	mitochondrion	FBgn0037852	CG6608	Thiamine pyrophosphate carrier protein 1
Male	GO:0005739	mitochondrion	FBgn0038519	CG5826	Peroxiredoxin 3
Male	GO:0005739	mitochondrion	FBgn0038922	CG6439	-
Male	GO:0005739	mitochondrion	FBgn0038925	CG6022	Cytochrome c heme lyase
Male	GO:0005739	mitochondrion	FBgn0039153	CG5463	-
Male	GO:0005739	mitochondrion	FBgn0039349	CG4685	Succinic semialdehyde dehydrogenase
Male	GO:0005739	mitochondrion	FBgn0039697	CG7834	-
Male	GO:0005739	mitochondrion	FBgn0047038	CG6463	-
Male	GO:0005739	mitochondrion	FBgn0051075	CG31075	-
Male	GO:0005739	mitochondrion	FBgn0051477	CG31477	-
Male	GO:0005739	mitochondrion	FBgn0051648	CG31648	-
